# Supplementary material for: Spatiotemporal dynamics and serosurveillance landscape of brucellosis at the human-animal interface in the Chinese Southwest: A retrospective study
Source: PLoS Negl Trop Dis. 2026 May 29;20(5):e0014358. doi: 10.1371/journal.pntd.0014358 (PMC13241005; doi:10.1371/journal.pntd.0014358)
Supplement: S1 Table — (XLSX) [file pntd.0014358.s002.xlsx]

## Sheet: S1-A
S1 Table-A Number of surveillance sites of Human Brucellosis by province in Southwest China, 2006–2024
Year	Sichuan	Chongqing	Yunnan	Guizhou	Xizang	Total
2006	1	1	1	1	0	4
2007	1	1	1	2	1	6
2008	1	1	1	2	1	6
2009	1	0	1	0	1	3
2010	1	0	1	0	1	3
2011	2	0	1	0	1	4
2012	1	0	1	0	1	3
2013	1	0	1	0	1	3
2014	1	0	1	0	1	3
2015	1	0	1	0	1	3
2016	1	0	1	0	1	3
2017	1	0	1	0	1	3
2018	2	2	2	2	2	10
2019	2	2	2	2	2	10
2020	2	2	2	2	2	10
2021	2	2	2	2	2	10
2022	2	2	2	2	2	10
2023	2	2	2	2	2	10
2024	2	2	2	2	2	10
Data show the number of unique counties included in serological surveillance each year. Duplicate records of the same county within one province and year were counted only once. “Total” indicates the overall number of surveillance sites across Southwest China in the corresponding year.

## Sheet: S1-B
Table S1-B Annual Number of Animal Surveillance Sites (by year & province)
Year	Sichuan	Chongqing	Yunnan	Guizhou	Total
2006	1	0	1	0	2
2007	1	1	1	0	3
2008	1	1	0	0	2
2009	1	0	0	0	1
2010	1	0	0	0	1
2018	1	0	0	0	1
2020	1	2	0	0	3
2021	1	2	0	0	3
2022	0	2	0	0	2
2023	1	2	2	2	7
2024	2	2	1	1	6
Note: Values represent the number of unique animal surveillance counties per province per year. Duplicate sites within the same province and year were counted only once.
