# Supplementary material for: Spatiotemporal dynamics and serosurveillance landscape of brucellosis at the human-animal interface in the Chinese Southwest: A retrospective study
Source: PLoS Negl Trop Dis. 2026 May 29;20(5):e0014358. doi: 10.1371/journal.pntd.0014358 (PMC13241005; doi:10.1371/journal.pntd.0014358)
Supplement: S2 Table — (XLSX) [file pntd.0014358.s003.xlsx]

## Sheet: Sheet1
S2 Table. Population analysis of 1,309 Brucella melitensis strains from mainland China and Southeast Asia based on multilocus sequence typing (MLST)
Name	gap	aroA	glk	dnaK	gyrB	trpE	cobQ	int_hyp	omp25	ST	Brucella species	Host	Country	Continent	year	isolate
Bru0487	3	5	3	2	1	5	2	2	10	7	B. melitensis	Human	China	Asia	2013	Bruce050
Bru0488	3	5	3	2	1	5	2	2	10	7	B. melitensis	Sheep	China	Asia	1986	Bruce042
Bru0489	3	5	3	2	1	5	2	2	10	7	B. melitensis	Human	China	Asia	2013	Bruce051
Bru0490	3	5	3	2	1	5	2	2	10	7	B. melitensis	Human	China	Asia	2013	Bruce052
Bru0491	3	5	3	2	1	5	2	2	10	7	B. melitensis	Human	China	Asia	2013	Bruce053
Bru0492	3	5	3	2	1	5	2	2	10	7	B. melitensis	Unknown	China	Asia
Bru0535	3	5	3	2	1	5	2	2	10	7	B. melitensis	Unknown	China	Asia		GCF_000292125.1
Bru0543	3	2	3	2	1	5	3	2	8	8	B. melitensis	Sheep	China	Asia	1956	BCB028
Bru0544	3	2	3	2	1	5	3	2	8	8	B. melitensis	Goat	China	Asia	1957	GCF_003993905.1
Bru0545	3	2	3	2	1	5	3	2	8	8	B. melitensis	Human	China	Asia	1957	GCF_003993955.1
Bru0546	3	2	3	2	1	5	3	2	8	8	B. melitensis	Goat	China	Asia	1957	BB2
Bru0547	3	2	3	2	1	5	3	2	8	8	B. melitensis	Human	China	Asia	1957	BB4
Bru0548	3	2	3	2	1	5	3	2	8	8	B. melitensis	Goat	China	Asia	1963	GCF_003993825.1
Bru0549	3	2	3	2	1	5	3	2	8	8	B. melitensis	Goat	China	Asia	1963	BB6
Bru0550	3	2	3	2	1	5	3	2	8	8	B. melitensis	Goat	China	Asia	1980	GCF_003993935.1
Bru0551	3	2	3	2	1	5	3	2	8	8	B. melitensis	Goat	China	Asia	1980	GCF_003993995.1
Bru0552	3	2	3	2	1	5	3	2	8	8	B. melitensis	Goat	China	Asia	1980	BB3
Bru0553	3	2	3	2	1	5	3	2	8	8	B. melitensis	Goat	China	Asia	1980	BB7
Bru0554	3	2	3	2	1	5	3	2	8	8	B. melitensis	Human	China	Asia	1986	GCF_000298615.1
Bru0555	3	2	3	2	1	5	3	2	8	8	B. melitensis	Goat	China	Asia	1990	GCF_003993855.1
Bru0556	3	2	3	2	1	5	3	2	8	8	B. melitensis	Goat	China	Asia	1990	BB9
Bru0557	3	2	3	2	1	5	3	2	8	8	B. melitensis	Goat	China	Asia	1991	GCF_003994015.1
Bru0558	3	2	3	2	1	5	3	2	8	8	B. melitensis	Goat	China	Asia	1991	BB8
Bru0559	3	2	3	2	1	5	3	2	8	8	B. melitensis	Human	China	Asia	1998	133
Bru0560	3	2	3	2	1	5	3	2	8	8	B. melitensis	Human	China	Asia	2006	BCB033
Bru0561	3	2	3	2	1	5	3	2	8	8	B. melitensis	Cattle	China	Asia	2007	GCF_000227645.1
Bru0562	3	2	3	2	1	5	3	2	8	8	B. melitensis	Cattle	China	Asia	2007	NI
Bru0563	3	2	3	2	1	5	3	2	8	8	B. melitensis	Sheep	China	Asia	2010	GCF_003994105.1
Bru0564	3	2	3	2	1	5	3	2	8	8	B. melitensis	Goat	China	Asia	2010	GCF_003994185.1
Bru0565	3	2	3	2	1	5	3	2	8	8	B. melitensis	Sheep	China	Asia	2010	BB15
Bru0566	3	2	3	2	1	5	3	2	8	8	B. melitensis	Goat	China	Asia	2010	BB17
Bru0567	3	2	3	2	1	5	3	2	8	8	B. melitensis	Human	China	Asia	2011	GCF_000250795.1
Bru0568	3	2	3	2	1	5	3	2	8	8	B. melitensis	Human	China	Asia	2011	GCF_003994095.1
Bru0569	3	2	3	2	1	5	3	2	8	8	B. melitensis	Human	China	Asia	2011	GCF_003994115.1
Bru0570	3	2	3	2	1	5	3	2	8	8	B. melitensis	Sheep	China	Asia	2011	GCF_009789335.1
Bru0571	3	2	3	2	1	5	3	2	8	8	B. melitensis	Human	China	Asia	2011	16M
Bru0572	3	2	3	2	1	5	3	2	8	8	B. melitensis	Human	China	Asia	2011	BB19
Bru0573	3	2	3	2	1	5	3	2	8	8	B. melitensis	Human	China	Asia	2011	BB20
Bru0574	3	2	3	2	1	5	3	2	8	8	B. melitensis	Sheep	China	Asia	2011	Bruxj08
Bru0575	3	2	3	2	1	5	3	2	8	8	B. melitensis	Cattle	China	Asia	2012	GCF_002263015.1
Bru0576	3	2	3	2	1	5	3	2	8	8	B. melitensis	Human	China	Asia	2012	GCF_003993895.1
Bru0577	3	2	3	2	1	5	3	2	8	8	B. melitensis	Human	China	Asia	2012	GCF_003993965.1
Bru0578	3	2	3	2	1	5	3	2	8	8	B. melitensis	Dog	China	Asia	2012	SRR8255646
Bru0579	3	2	3	2	1	5	3	2	8	8	B. melitensis	Human	China	Asia	2012	20236
Bru0580	3	2	3	2	1	5	3	2	8	8	B. melitensis	Human	China	Asia	2012	M5-10
Bru0581	3	2	3	2	1	5	3	2	8	8	B. melitensis	Cattle	China	Asia	2012	BL
Bru0582	3	2	3	2	1	5	3	2	8	8	B. melitensis	Human	China	Asia	2012	BB10
Bru0583	3	2	3	2	1	5	3	2	8	8	B. melitensis	Human	China	Asia	2012	BB5
Bru0584	3	2	3	2	1	5	3	2	8	8	B. melitensis	Sheep	China	Asia	2013	GCF_002262955.1
Bru0585	3	2	3	2	1	5	3	2	8	8	B. melitensis	Sheep	China	Asia	2013	GCF_003994205.1
Bru0586	3	2	3	2	1	5	3	2	8	8	B. melitensis	Sheep	China	Asia	2013	GCF_009789295.1
Bru0587	3	2	3	2	1	5	3	2	8	8	B. melitensis	Sheep	China	Asia	2013	GCF_009789465.1
Bru0588	3	2	3	2	1	5	3	2	8	8	B. melitensis	Sheep	China	Asia	2013	BY38
Bru0589	3	2	3	2	1	5	3	2	8	8	B. melitensis	Sheep	China	Asia	2013	BB18
Bru0590	3	2	3	2	1	5	3	2	8	8	B. melitensis	Sheep	China	Asia	2013	Bruxj21
Bru0591	3	2	3	2	1	5	3	2	8	8	B. melitensis	Sheep	China	Asia	2013	Bruxj20
Bru0592	3	2	3	2	1	5	3	2	8	8	B. melitensis	Sheep	China	Asia	2014	GCF_009789305.1
Bru0593	3	2	3	2	1	5	3	2	8	8	B. melitensis	Sheep	China	Asia	2014	GCF_009789395.1
Bru0594	3	2	3	2	1	5	3	2	8	8	B. melitensis	Sheep	China	Asia	2014	GCF_009789435.1
Bru0595	3	2	3	2	1	5	3	2	8	8	B. melitensis	Sheep	China	Asia	2014	Bruxj09
Bru0596	3	2	3	2	1	5	3	2	8	8	B. melitensis	Sheep	China	Asia	2014	Bruxj38
Bru0597	3	2	3	2	1	5	3	2	8	8	B. melitensis	Sheep	China	Asia	2014	Bruxj84
Bru0598	3	2	3	2	1	5	3	2	8	8	B. melitensis	Yak	China	Asia	2015	GCF_002763615.1
Bru0599	3	2	3	2	1	5	3	2	8	8	B. melitensis	Human	China	Asia	2015	GCF_003516045.1
Bru0600	3	2	3	2	1	5	3	2	8	8	B. melitensis	Human	China	Asia	2015	GCF_003516065.1
Bru0601	3	2	3	2	1	5	3	2	8	8	B. melitensis	Human	China	Asia	2015	GCF_003516085.1
Bru0602	3	2	3	2	1	5	3	2	8	8	B. melitensis	Human	China	Asia	2015	GCF_003856415.1
Bru0603	3	2	3	2	1	5	3	2	8	8	B. melitensis	Sheep	China	Asia	2015	GCF_009789345.1
Bru0604	3	2	3	2	1	5	3	2	8	8	B. melitensis	Sheep	China	Asia	2015	GCF_009789415.1
Bru0605	3	2	3	2	1	5	3	2	8	8	B. melitensis	Human	China	Asia	2015	PB150210
Bru0606	3	2	3	2	1	5	3	2	8	8	B. melitensis	Yak	China	Asia	2015	B.melitensis QH61
Bru0607	3	2	3	2	1	5	3	2	8	8	B. melitensis	Human	China	Asia	2015	CIT21
Bru0608	3	2	3	2	1	5	3	2	8	8	B. melitensis	Human	China	Asia	2015	CIT31
Bru0609	3	2	3	2	1	5	3	2	8	8	B. melitensis	Human	China	Asia	2015	CIT43
Bru0610	3	2	3	2	1	5	3	2	8	8	B. melitensis	Human	China	Asia	2015	BmWS93
Bru0611	3	2	3	2	1	5	3	2	8	8	B. melitensis	Sheep	China	Asia	2015	HB1526
Bru0612	3	2	3	2	1	5	3	2	8	8	B. melitensis	Sheep	China	Asia	2015	Bruxj71
Bru0613	3	2	3	2	1	5	3	2	8	8	B. melitensis	Human	China	Asia	2016	GCF_003991385.1
Bru0614	3	2	3	2	1	5	3	2	8	8	B. melitensis	Cattle	China	Asia	2016	GCF_009789445.1
Bru0615	3	2	3	2	1	5	3	2	8	8	B. melitensis	Human	China	Asia	2016	GCF_017311425.1
Bru0616	3	2	3	2	1	5	3	2	8	8	B. melitensis	Human	China	Asia	2016	SRS8105265
Bru0617	3	2	3	2	1	5	3	2	8	8	B. melitensis	Cattle	China	Asia	2016	HN06
Bru0618	3	2	3	2	1	5	3	2	8	8	B. melitensis	Human	China	Asia	2018	GCF_004208655.1
Bru0619	3	2	3	2	1	5	3	2	8	8	B. melitensis	Human	China	Asia	2018	GCF_004208675.1
Bru0620	3	2	3	2	1	5	3	2	8	8	B. melitensis	Human	China	Asia	2018	GCF_004208695.1
Bru0621	3	2	3	2	1	5	3	2	8	8	B. melitensis	Unknown	China	Asia	2018	GCF_008761595.1
Bru0622	3	2	3	2	1	5	3	2	8	8	B. melitensis	Unknown	China	Asia	2018	GCF_008761615.1
Bru0623	3	2	3	2	1	5	3	2	8	8	B. melitensis	Human	China	Asia	2018	GCF_009797905.1
Bru0624	3	2	3	2	1	5	3	2	8	8	B. melitensis	Human	China	Asia	2018	SRS6259150
Bru0625	3	2	3	2	1	5	3	2	8	8	B. melitensis	Human	China	Asia	2018	B7
Bru0626	3	2	3	2	1	5	3	2	8	8	B. melitensis	Human	China	Asia	2018	B29
Bru0627	3	2	3	2	1	5	3	2	8	8	B. melitensis	Human	China	Asia	2018	B15
Bru0628	3	2	3	2	1	5	3	2	8	8	B. melitensis	Human	China	Asia	2018	B9
Bru0629	3	2	3	2	1	5	3	2	8	8	B. melitensis	Unknown	China	Asia	2018	M1981
Bru0630	3	2	3	2	1	5	3	2	8	8	B. melitensis	Unknown	China	Asia	2018	RM57
Bru0631	3	2	3	2	1	5	3	2	8	8	B. melitensis	Human	China	Asia	2019	GCF_009823705.1
Bru0632	3	2	3	2	1	5	3	2	8	8	B. melitensis	Human	China	Asia	2019	GCF_016411965.1
Bru0633	3	2	3	2	1	5	3	2	8	8	B. melitensis	Human	China	Asia	2019	HN20190610
Bru0634	3	2	3	2	1	5	3	2	8	8	B. melitensis	Human	China	Asia	2019	QH2019001
Bru0635	3	2	3	2	1	5	3	2	8	8	B. melitensis	Unknown	China	Asia	2020	GCF_016887525.1
Bru0636	3	2	3	2	1	5	3	2	8	8	B. melitensis	Cattle	China	Asia	2020	Zibo_W106
Bru0637	3	2	3	2	1	5	3	2	8	8	B. melitensis	Unknown	China	Asia	2020	ZHU
Bru0638	3	2	3	2	1	5	3	2	8	8	B. melitensis	human	China	Asia	2021	BSC202108
Bru0639	3	2	3	2	1	5	3	2	8	8	B. melitensis	Human	China	Asia	2021	6144
Bru0640	3	2	3	2	1	5	3	2	8	8	B. melitensis	Human	China	Asia		GCF_000292065.1
Bru0641	3	2	3	2	1	5	3	2	8	8	B. melitensis	Unknown	China	Asia	1962	Bruce005
Bru0642	3	2	3	2	1	5	3	2	8	8	B. melitensis	Cattle	China	Asia	1973	Bruce010
Bru0643	3	2	3	2	1	5	3	2	8	8	B. melitensis	Deer	China	Asia	1973	Bruce011
Bru0644	3	2	3	2	1	5	3	2	8	8	B. melitensis	Cattle	China	Asia	1973	Bruce012
Bru0645	3	2	3	2	1	5	3	2	8	8	B. melitensis	Sheep	China	Asia	1973	Bruce014
Bru0646	3	2	3	2	1	5	3	2	8	8	B. melitensis	Human	China	Asia	1973	Bruce021
Bru0647	3	2	3	2	1	5	3	2	8	8	B. melitensis	Unknown	China	Asia	1980	Bruce022
Bru0648	3	2	3	2	1	5	3	2	8	8	B. melitensis	Cattle	China	Asia	2005	Bruce024
Bru0649	3	2	3	2	1	5	3	2	8	8	B. melitensis	Cattle	China	Asia	1973	Bruce026
Bru0650	3	2	3	2	1	5	3	2	8	8	B. melitensis	Unknown	China	Asia	1979	Bruce028
Bru0651	3	2	3	2	1	5	3	2	8	8	B. melitensis	Yak	China	Asia	2005	Bruce031
Bru0652	3	2	3	2	1	5	3	2	8	8	B. melitensis	Yak	China	Asia	1981	Bruce037
Bru0653	3	2	3	2	1	5	3	2	8	8	B. melitensis	Dog	China	Asia	1992	Bruce039
Bru0654	3	2	3	2	1	5	3	2	8	8	B. melitensis	Sheep	China	Asia	1974	Bruce040
Bru0655	3	2	3	2	1	5	3	2	8	8	B. melitensis	Sheep	China	Asia	1979	Bruce041
Bru0656	3	2	3	2	1	5	3	2	8	8	B. melitensis	Human	China	Asia	2012	Bruce044
Bru0657	3	2	3	2	1	5	3	2	8	8	B. melitensis	Human	China	Asia	2012	Bruce045
Bru0658	3	2	3	2	1	5	3	2	8	8	B. melitensis	Human	China	Asia	2012	Bruce046
Bru0659	3	2	3	2	1	5	3	2	8	8	B. melitensis	Human	China	Asia	2012	Bruce047
Bru0660	3	2	3	2	1	5	3	2	8	8	B. melitensis	Human	China	Asia	2012	Bruce048
Bru0661	3	2	3	2	1	5	3	2	8	8	B. melitensis	Human	China	Asia	2012	Bruce049
Bru0662	3	2	3	2	1	5	3	2	8	8	B. melitensis	Human	China	Asia	1960	Bruce054
Bru0663	3	2	3	2	1	5	3	2	8	8	B. melitensis	Human	China	Asia	1962	Bruce055
Bru0664	3	2	3	2	1	5	3	2	8	8	B. melitensis	Sheep	China	Asia	1963	Bruce056
Bru0665	3	2	3	2	1	5	3	2	8	8	B. melitensis	Cattle	China	Asia	1964	Bruce057
Bru0666	3	2	3	2	1	5	3	2	8	8	B. melitensis	Human	China	Asia	1965	Bruce058
Bru0667	3	2	3	2	1	5	3	2	8	8	B. melitensis	Human	China	Asia	1965	Bruce059
Bru0668	3	2	3	2	1	5	3	2	8	8	B. melitensis	Camel	China	Asia	1966	Bruce060
Bru0669	3	2	3	2	1	5	3	2	8	8	B. melitensis	Human	China	Asia	1971	Bruce061
Bru0670	3	2	3	2	1	5	3	2	8	8	B. melitensis	Human	China	Asia	1973	Bruce063
Bru0671	3	2	3	2	1	5	3	2	8	8	B. melitensis	Sheep	China	Asia	1973	Bruce064
Bru0672	3	2	3	2	1	5	3	2	8	8	B. melitensis	Sheep	China	Asia	1978	Bruce065
Bru0673	3	2	3	2	1	5	3	2	8	8	B. melitensis	Human	China	Asia	2013	Bruce066
Bru0674	3	2	3	2	1	5	3	2	8	8	B. melitensis	Human	China	Asia	2013	Bruce067
Bru0675	3	2	3	2	1	5	3	2	8	8	B. melitensis	Human	China	Asia	1957	Bruce068
Bru0676	3	2	3	2	1	5	3	2	8	8	B. melitensis	Human	China	Asia	1957	Bruce069
Bru0677	3	2	3	2	1	5	3	2	8	8	B. melitensis	Human	China	Asia	1957	Bruce070
Bru0678	3	2	3	2	1	5	3	2	8	8	B. melitensis	Human	China	Asia	1958	Bruce071
Bru0679	3	2	3	2	1	5	3	2	8	8	B. melitensis	Human	China	Asia	1958	Bruce072
Bru0680	3	2	3	2	1	5	3	2	8	8	B. melitensis	Human	China	Asia	1960	Bruce073
Bru0681	3	2	3	2	1	5	3	2	8	8	B. melitensis	Human	China	Asia	1961	Bruce074
Bru0682	3	2	3	2	1	5	3	2	8	8	B. melitensis	Sheep	China	Asia	1963	Bruce075
Bru0683	3	2	3	2	1	5	3	2	8	8	B. melitensis	Sheep	China	Asia	1965	Bruce076
Bru0684	3	2	3	2	1	5	3	2	8	8	B. melitensis	Unknown	China	Asia	1979	Bruce077
Bru0685	3	2	3	2	1	5	3	2	8	8	B. melitensis	Unknown	China	Asia	1979	Bruce078
Bru0686	3	2	3	2	1	5	3	2	8	8	B. melitensis	Sheep	China	Asia	1980	Bruce079
Bru0687	3	2	3	2	1	5	3	2	8	8	B. melitensis	Unknown	China	Asia	2001	Bruce080
Bru0688	3	2	3	2	1	5	3	2	8	8	B. melitensis	Unknown	China	Asia	2002	Bruce081
Bru0689	3	2	3	2	1	5	3	2	8	8	B. melitensis	Human	China	Asia	2012	Bruce083
Bru0690	3	2	3	2	1	5	3	2	8	8	B. melitensis	Human	China	Asia	2012	Bruce084
Bru0691	3	2	3	2	1	5	3	2	8	8	B. melitensis	Human	China	Asia	2012	Bruce085
Bru0692	3	2	3	2	1	5	3	2	8	8	B. melitensis	Human	China	Asia	2012	Bruce086
Bru0693	3	2	3	2	1	5	3	2	8	8	B. melitensis	Human	China	Asia	2012	Bruce087
Bru0694	3	2	3	2	1	5	3	2	8	8	B. melitensis	Human	China	Asia	2012	Bruce088
Bru0695	3	2	3	2	1	5	3	2	8	8	B. melitensis	Human	China	Asia	2012	Bruce089
Bru0696	3	2	3	2	1	5	3	2	8	8	B. melitensis	Human	China	Asia	2012	Bruce090
Bru0697	3	2	3	2	1	5	3	2	8	8	B. melitensis	Human	China	Asia	2012	Bruce091
Bru0698	3	2	3	2	1	5	3	2	8	8	B. melitensis	Human	China	Asia	2013	Bruce092
Bru0699	3	2	3	2	1	5	3	2	8	8	B. melitensis	Human	China	Asia	2013	Bruce093
Bru0700	3	2	3	2	1	5	3	2	8	8	B. melitensis	Human	China	Asia	2013	Bruce094
Bru0701	3	2	3	2	1	5	3	2	8	8	B. melitensis	Human	China	Asia	2013	Bruce095
Bru0702	3	2	3	2	1	5	3	2	8	8	B. melitensis	Human	China	Asia	2013	Bruce096
Bru0703	3	2	3	2	1	5	3	2	8	8	B. melitensis	Human	China	Asia	2013	Bruce097
Bru0704	3	2	3	2	1	5	3	2	8	8	B. melitensis	Human	China	Asia	2013	Bruce098
Bru0705	3	2	3	2	1	5	3	2	8	8	B. melitensis	Human	China	Asia	2013	Bruce099
Bru0706	3	2	3	2	1	5	3	2	8	8	B. melitensis	Human	China	Asia	2010	Bruce100
Bru0707	3	2	3	2	1	5	3	2	8	8	B. melitensis	Human	China	Asia	2010	Bruce101
Bru0708	3	2	3	2	1	5	3	2	8	8	B. melitensis	Human	China	Asia	2010	Bruce102
Bru0709	3	2	3	2	1	5	3	2	8	8	B. melitensis	Human	China	Asia	2010	Bruce103
Bru0710	3	2	3	2	1	5	3	2	8	8	B. melitensis	Human	China	Asia	2010	Bruce104
Bru0711	3	2	3	2	1	5	3	2	8	8	B. melitensis	Human	China	Asia	2011	Bruce105
Bru0712	3	2	3	2	1	5	3	2	8	8	B. melitensis	Human	China	Asia	2011	Bruce107
Bru0713	3	2	3	2	1	5	3	2	8	8	B. melitensis	Human	China	Asia	2011	Bruce108
Bru0714	3	2	3	2	1	5	3	2	8	8	B. melitensis	Human	China	Asia	2011	Bruce109
Bru0715	3	2	3	2	1	5	3	2	8	8	B. melitensis	Human	China	Asia	2011	Bruce110
Bru0716	3	2	3	2	1	5	3	2	8	8	B. melitensis	Human	China	Asia	2011	Bruce111
Bru0717	3	2	3	2	1	5	3	2	8	8	B. melitensis	Human	China	Asia	2011	Bruce112
Bru0718	3	2	3	2	1	5	3	2	8	8	B. melitensis	Human	China	Asia	2011	Bruce113
Bru0719	3	2	3	2	1	5	3	2	8	8	B. melitensis	Human	China	Asia	2011	Bruce114
Bru0720	3	2	3	2	1	5	3	2	8	8	B. melitensis	Human	China	Asia	2011	Bruce115
Bru0721	3	2	3	2	1	5	3	2	8	8	B. melitensis	Human	China	Asia	2011	Bruce116
Bru0722	3	2	3	2	1	5	3	2	8	8	B. melitensis	Human	China	Asia	2011	Bruce117
Bru0723	3	2	3	2	1	5	3	2	8	8	B. melitensis	Human	China	Asia	2011	Bruce118
Bru0724	3	2	3	2	1	5	3	2	8	8	B. melitensis	Human	China	Asia	2011	Bruce120
Bru0725	3	2	3	2	1	5	3	2	8	8	B. melitensis	Human	China	Asia	2011	Bruce121
Bru0726	3	2	3	2	1	5	3	2	8	8	B. melitensis	Human	China	Asia	2011	Bruce122
Bru0727	3	2	3	2	1	5	3	2	8	8	B. melitensis	Human	China	Asia	2011	Bruce123
Bru0728	3	2	3	2	1	5	3	2	8	8	B. melitensis	Sheep	China	Asia	2011	Bruce124
Bru0729	3	2	3	2	1	5	3	2	8	8	B. melitensis	Human	China	Asia	2011	Bruce125
Bru0730	3	2	3	2	1	5	3	2	8	8	B. melitensis	Human	China	Asia	2011	Bruce126
Bru0731	3	2	3	2	1	5	3	2	8	8	B. melitensis	Human	China	Asia	2011	Bruce127
Bru0732	3	2	3	2	1	5	3	2	8	8	B. melitensis	Human	China	Asia	2011	Bruce128
Bru0733	3	2	3	2	1	5	3	2	8	8	B. melitensis	Human	China	Asia	2011	Bruce129
Bru0734	3	2	3	2	1	5	3	2	8	8	B. melitensis	Human	China	Asia	2011	Bruce130
Bru0735	3	2	3	2	1	5	3	2	8	8	B. melitensis	Human	China	Asia	2011	Bruce131
Bru0736	3	2	3	2	1	5	3	2	8	8	B. melitensis	Human	China	Asia	2011	Bruce132
Bru0737	3	2	3	2	1	5	3	2	8	8	B. melitensis	Human	China	Asia	2011	Bruce137
Bru0738	3	2	3	2	1	5	3	2	8	8	B. melitensis	Human	China	Asia	2011	Bruce140
Bru0739	3	2	3	2	1	5	3	2	8	8	B. melitensis	Sheep	China	Asia	2011	Bruce141
Bru0740	3	2	3	2	1	5	3	2	8	8	B. melitensis	Human	China	Asia	2011	Bruce143
Bru0741	3	2	3	2	1	5	3	2	8	8	B. melitensis	Sheep	China	Asia	2011	Bruce145
Bru0742	3	2	3	2	1	5	3	2	8	8	B. melitensis	Sheep	China	Asia	2011	Bruce147
Bru0743	3	2	3	2	1	5	3	2	8	8	B. melitensis	Sheep	China	Asia	2011	Bruce148
Bru0744	3	2	3	2	1	5	3	2	8	8	B. melitensis	Cattle	China	Asia	2011	Bruce150
Bru0745	3	2	3	2	1	5	3	2	8	8	B. melitensis	Human	China	Asia	2010	Bruce151
Bru0746	3	2	3	2	1	5	3	2	8	8	B. melitensis	Human	China	Asia	2010	Bruce152
Bru0747	3	2	3	2	1	5	3	2	8	8	B. melitensis	Human	China	Asia	2010	Bruce153
Bru0748	3	2	3	2	1	5	3	2	8	8	B. melitensis	Human	China	Asia	2010	Bruce154
Bru0749	3	2	3	2	1	5	3	2	8	8	B. melitensis	Human	China	Asia	2010	Bruce155
Bru0750	3	2	3	2	1	5	3	2	8	8	B. melitensis	Human	China	Asia	2010	Bruce156
Bru0751	3	2	3	2	1	5	3	2	8	8	B. melitensis	Human	China	Asia	2010	Bruce157
Bru0752	3	2	3	2	1	5	3	2	8	8	B. melitensis	Human	China	Asia	2010	Bruce158
Bru0753	3	2	3	2	1	5	3	2	8	8	B. melitensis	Human	China	Asia	2010	Bruce159
Bru0754	3	2	3	2	1	5	3	2	8	8	B. melitensis	Human	China	Asia	2010	Bruce160
Bru0755	3	2	3	2	1	5	3	2	8	8	B. melitensis	Human	China	Asia	2010	Bruce161
Bru0756	3	2	3	2	1	5	3	2	8	8	B. melitensis	Human	China	Asia	2010	Bruce162
Bru0757	3	2	3	2	1	5	3	2	8	8	B. melitensis	Human	China	Asia	2010	Bruce163
Bru0758	3	2	3	2	1	5	3	2	8	8	B. melitensis	Human	China	Asia	2010	Bruce164
Bru0759	3	2	3	2	1	5	3	2	8	8	B. melitensis	Human	China	Asia	2010	Bruce165
Bru0760	3	2	3	2	1	5	3	2	8	8	B. melitensis	Human	China	Asia	2010	Bruce166
Bru0761	3	2	3	2	1	5	3	2	8	8	B. melitensis	Human	China	Asia	2010	Bruce167
Bru0762	3	2	3	2	1	5	3	2	8	8	B. melitensis	Human	China	Asia	2010	Bruce168
Bru0763	3	2	3	2	1	5	3	2	8	8	B. melitensis	Human	China	Asia	2010	Bruce169
Bru0764	3	2	3	2	1	5	3	2	8	8	B. melitensis	Human	China	Asia	2010	Bruce170
Bru0765	3	2	3	2	1	5	3	2	8	8	B. melitensis	Human	China	Asia	2010	Bruce171
Bru0766	3	2	3	2	1	5	3	2	8	8	B. melitensis	Human	China	Asia	2010	Bruce172
Bru0767	3	2	3	2	1	5	3	2	8	8	B. melitensis	Human	China	Asia	2010	Bruce173
Bru0768	3	2	3	2	1	5	3	2	8	8	B. melitensis	Human	China	Asia	2010	Bruce174
Bru0769	3	2	3	2	1	5	3	2	8	8	B. melitensis	Human	China	Asia	2010	Bruce175
Bru0770	3	2	3	2	1	5	3	2	8	8	B. melitensis	Human	China	Asia	2010	Bruce176
Bru0771	3	2	3	2	1	5	3	2	8	8	B. melitensis	Human	China	Asia	2010	Bruce177
Bru0772	3	2	3	2	1	5	3	2	8	8	B. melitensis	Human	China	Asia	2010	Bruce178
Bru0773	3	2	3	2	1	5	3	2	8	8	B. melitensis	Human	China	Asia	2010	Bruce179
Bru0774	3	2	3	2	1	5	3	2	8	8	B. melitensis	Human	China	Asia	2010	Bruce180
Bru0775	3	2	3	2	1	5	3	2	8	8	B. melitensis	Human	China	Asia	2010	Bruce181
Bru0776	3	2	3	2	1	5	3	2	8	8	B. melitensis	Human	China	Asia	1973	Bruce185
Bru0777	3	2	3	2	1	5	3	2	8	8	B. melitensis	Human	China	Asia	1973	Bruce186
Bru0778	3	2	3	2	1	5	3	2	8	8	B. melitensis	Human	China	Asia	2022	ARQUnknown001
Bru0779	3	2	3	2	1	5	3	2	8	8	B. melitensis	Human	China	Asia	2022	ARQUnknown011
Bru0780	3	2	3	2	1	5	3	2	8	8	B. melitensis	Human	China	Asia	2022	ARQUnknown045
Bru0781	3	2	3	2	1	5	3	2	8	8	B. melitensis	Human	China	Asia	2022	ARQUnknown022
Bru0782	3	2	3	2	1	5	3	2	8	8	B. melitensis	Human	China	Asia	2022	ARQUnknown032
Bru0783	3	2	3	2	1	5	3	2	8	8	B. melitensis	Human	China	Asia	2022	ARQUnknown034
Bru0784	3	2	3	2	1	5	3	2	8	8	B. melitensis	Human	China	Asia	2022	ARQUnknown066
Bru0785	3	2	3	2	1	5	3	2	8	8	B. melitensis	Goat	China	Asia	2010	GZUnknown1
Bru0786	3	2	3	2	1	5	3	2	8	8	B. melitensis	Goat	China	Asia	2010	GZUnknown2
Bru0787	3	2	3	2	1	5	3	2	8	8	B. melitensis	Human	China	Asia	2011	GZUnknown3
Bru0788	3	2	3	2	1	5	3	2	8	8	B. melitensis	Human	China	Asia	2013	GZUnknown4
Bru0789	3	2	3	2	1	5	3	2	8	8	B. melitensis	Human	China	Asia	2013	GZUnknown7
Bru0790	3	2	3	2	1	5	3	2	8	8	B. melitensis	Human	China	Asia	2013	GZUnknown8
Bru0791	3	2	3	2	1	5	3	2	8	8	B. melitensis	Human	China	Asia	2013	GZUnknown9
Bru0792	3	2	3	2	1	5	3	2	8	8	B. melitensis	Human	China	Asia	2013	GZUnknown11
Bru0793	3	2	3	2	1	5	3	2	8	8	B. melitensis	Human	China	Asia	2013	GZUnknown13
Bru0794	3	2	3	2	1	5	3	2	8	8	B. melitensis	Human	China	Asia	2013	GZUnknown14
Bru0795	3	2	3	2	1	5	3	2	8	8	B. melitensis	Human	China	Asia	2013	GZUnknown15
Bru0796	3	2	3	2	1	5	3	2	8	8	B. melitensis	Human	China	Asia	2013	GZUnknown16
Bru0797	3	2	3	2	1	5	3	2	8	8	B. melitensis	Human	China	Asia	2014	GZUnknown17
Bru0798	3	2	3	2	1	5	3	2	8	8	B. melitensis	Human	China	Asia	2014	GZUnknown18
Bru0799	3	2	3	2	1	5	3	2	8	8	B. melitensis	Human	China	Asia	2014	GZUnknown20
Bru0800	3	2	3	2	1	5	3	2	8	8	B. melitensis	Human	China	Asia	2014	GZUnknown22
Bru0801	3	2	3	2	1	5	3	2	8	8	B. melitensis	Human	China	Asia	2014	GZUnknown23
Bru0802	3	2	3	2	1	5	3	2	8	8	B. melitensis	Human	China	Asia	2014	GZUnknown24
Bru0803	3	2	3	2	1	5	3	2	8	8	B. melitensis	Human	China	Asia	2014	GZUnknown25
Bru0804	3	2	3	2	1	5	3	2	8	8	B. melitensis	Human	China	Asia	2014	GZUnknown26
Bru0805	3	2	3	2	1	5	3	2	8	8	B. melitensis	Human	China	Asia	2014	GZUnknown28
Bru0806	3	2	3	2	1	5	3	2	8	8	B. melitensis	Human	China	Asia	2014	GZUnknown29
Bru0807	3	2	3	2	1	5	3	2	8	8	B. melitensis	Goat	China	Asia	2014	GZUnknown30
Bru0808	3	2	3	2	1	5	3	2	8	8	B. melitensis	Human	China	Asia	2015	GZUnknown31
Bru0809	3	2	3	2	1	5	3	2	8	8	B. melitensis	Human	China	Asia	2015	GZUnknown32
Bru0810	3	2	3	2	1	5	3	2	8	8	B. melitensis	Human	China	Asia	2015	GZUnknown33
Bru0811	3	2	3	2	1	5	3	2	8	8	B. melitensis	Human	China	Asia	2015	GZUnknown34
Bru0812	3	2	3	2	1	5	3	2	8	8	B. melitensis	Human	China	Asia	2015	GZUnknown35
Bru0813	3	2	3	2	1	5	3	2	8	8	B. melitensis	Human	China	Asia	2015	GZUnknown36
Bru0814	3	2	3	2	1	5	3	2	8	8	B. melitensis	Human	China	Asia	2015	GZUnknown38
Bru0815	3	2	3	2	1	5	3	2	8	8	B. melitensis	Human	China	Asia	2015	GZUnknown39
Bru0816	3	2	3	2	1	5	3	2	8	8	B. melitensis	Human	China	Asia	2015	GZUnknown40
Bru0817	3	2	3	2	1	5	3	2	8	8	B. melitensis	Human	China	Asia	2015	GZUnknown41
Bru0818	3	2	3	2	1	5	3	2	8	8	B. melitensis	Human	China	Asia	2015	GZUnknown42
Bru0819	3	2	3	2	1	5	3	2	8	8	B. melitensis	Human	China	Asia	2015	GZUnknown43
Bru0820	3	2	3	2	1	5	3	2	8	8	B. melitensis	Human	China	Asia	2016	GZUnknown44
Bru0821	3	2	3	2	1	5	3	2	8	8	B. melitensis	Human	China	Asia	2016	GZUnknown45
Bru0822	3	2	3	2	1	5	3	2	8	8	B. melitensis	Human	China	Asia	2016	GZUnknown46
Bru0823	3	2	3	2	1	5	3	2	8	8	B. melitensis	Human	China	Asia	2016	GZUnknown47
Bru0824	3	2	3	2	1	5	3	2	8	8	B. melitensis	Human	China	Asia	2016	GZUnknown48
Bru0825	3	2	3	2	1	5	3	2	8	8	B. melitensis	Human	China	Asia	2016	GZUnknown49
Bru0826	3	2	3	2	1	5	3	2	8	8	B. melitensis	Human	China	Asia	2016	GZUnknown50
Bru0827	3	2	3	2	1	5	3	2	8	8	B. melitensis	Human	China	Asia	2016	GZUnknown51
Bru0828	3	2	3	2	1	5	3	2	8	8	B. melitensis	Human	China	Asia	2017	GZUnknown52
Bru0829	3	2	3	2	1	5	3	2	8	8	B. melitensis	Human	China	Asia	2017	GZUnknown53
Bru0830	3	2	3	2	1	5	3	2	8	8	B. melitensis	Human	China	Asia	2017	GZUnknown54
Bru0831	3	2	3	2	1	5	3	2	8	8	B. melitensis	Human	China	Asia	2017	GZUnknown55
Bru0832	3	2	3	2	1	5	3	2	8	8	B. melitensis	Human	China	Asia	2017	GZUnknown56
Bru0833	3	2	3	2	1	5	3	2	8	8	B. melitensis	Human	China	Asia	2017	GZUnknown57
Bru0834	3	2	3	2	1	5	3	2	8	8	B. melitensis	Human	China	Asia	2017	GZUnknown58
Bru0835	3	2	3	2	1	5	3	2	8	8	B. melitensis	Human	China	Asia	2018	GZUnknown59
Bru0836	3	2	3	2	1	5	3	2	8	8	B. melitensis	Human	China	Asia	2018	GZUnknown60
Bru0837	3	2	3	2	1	5	3	2	8	8	B. melitensis	Human	China	Asia	2019	GZUnknown61
Bru0838	3	2	3	2	1	5	3	2	8	8	B. melitensis	Human	China	Asia	2019	GZUnknown62
Bru0839	3	2	3	2	1	5	3	2	8	8	B. melitensis	Human	China	Asia	2019	GZUnknown63
Bru0840	3	2	3	2	1	5	3	2	8	8	B. melitensis	Human	China	Asia	2020	GZUnknown64
Bru0841	3	2	3	2	1	5	3	2	8	8	B. melitensis	Human	China	Asia	2020	GZUnknown65
Bru0842	3	2	3	2	1	5	3	2	8	8	B. melitensis	Human	China	Asia	2020	GZUnknown66
Bru0843	3	2	3	2	1	5	3	2	8	8	B. melitensis	Human	China	Asia	2021	GZUnknown69
Bru0844	3	2	3	2	1	5	3	2	8	8	B. melitensis	Human	China	Asia	2021	GZUnknown70
Bru0845	3	2	3	2	1	5	3	2	8	8	B. melitensis	Human	China	Asia	2021	GZUnknown71
Bru0846	3	2	3	2	1	5	3	2	8	8	B. melitensis	Human	China	Asia	2021	GZUnknown72
Bru0847	3	2	3	2	1	5	3	2	8	8	B. melitensis	Human	China	Asia	2021	GZUnknown73
Bru0848	3	2	3	2	1	5	3	2	8	8	B. melitensis	Human	China	Asia	2021	GZUnknown74
Bru0849	3	2	3	2	1	5	3	2	8	8	B. melitensis	Goat	China	Asia	2021	GZUnknown75
Bru0850	3	2	3	2	1	5	3	2	8	8	B. melitensis	Human	China	Asia	2021	GZUnknown76
Bru0851	3	2	3	2	1	5	3	2	8	8	B. melitensis	Human	China	Asia	2021	GZUnknown77
Bru0852	3	2	3	2	1	5	3	2	8	8	B. melitensis	Human	China	Asia	2021	GZUnknown78
Bru0853	3	2	3	2	1	5	3	2	8	8	B. melitensis	Human	China	Asia	2021	GZUnknown80
Bru0854	3	2	3	2	1	5	3	2	8	8	B. melitensis	Human	China	Asia	2021	GZUnknown82
Bru0855	3	2	3	2	1	5	3	2	8	8	B. melitensis	Human	China	Asia	2021	GZUnknown83
Bru0856	3	2	3	2	1	5	3	2	8	8	B. melitensis	Human	China	Asia	2020	SN2020.2
Bru0857	3	2	3	2	1	5	3	2	8	8	B. melitensis	Human	China	Asia	2020	SN2020.4
Bru0858	3	2	3	2	1	5	3	2	8	8	B. melitensis	Human	China	Asia	2012	BruFJ006
Bru0859	3	2	3	2	1	5	3	2	8	8	B. melitensis	Human	China	Asia	2012	BruFJ008
Bru0860	3	2	3	2	1	5	3	2	8	8	B. melitensis	Human	China	Asia	2012	BruFJ009
Bru0861	3	2	3	2	1	5	3	2	8	8	B. melitensis	Human	China	Asia	2013	BruFJ010
Bru0862	3	2	3	2	1	5	3	2	8	8	B. melitensis	Human	China	Asia	2013	BruFJ011
Bru0863	3	2	3	2	1	5	3	2	8	8	B. melitensis	Human	China	Asia	2013	BruFJ012
Bru0864	3	2	3	2	1	5	3	2	8	8	B. melitensis	Human	China	Asia	2013	BruFJ014
Bru0865	3	2	3	2	1	5	3	2	8	8	B. melitensis	Human	China	Asia	2013	BruFJ016
Bru0866	3	2	3	2	1	5	3	2	8	8	B. melitensis	Human	China	Asia	2013	BruFJ017
Bru0867	3	2	3	2	1	5	3	2	8	8	B. melitensis	Human	China	Asia	2014	BruFJ018
Bru0868	3	2	3	2	1	5	3	2	8	8	B. melitensis	Human	China	Asia	2014	BruFJ019
Bru0869	3	2	3	2	1	5	3	2	8	8	B. melitensis	Human	China	Asia	2014	BruFJ020
Bru0870	3	2	3	2	1	5	3	2	8	8	B. melitensis	Human	China	Asia	2014	BruFJ022
Bru0871	3	2	3	2	1	5	3	2	8	8	B. melitensis	Human	China	Asia	2015	BruFJ024
Bru0872	3	2	3	2	1	5	3	2	8	8	B. melitensis	Human	China	Asia	2015	BruFJ025
Bru0873	3	2	3	2	1	5	3	2	8	8	B. melitensis	Human	China	Asia	2015	BruFJ026
Bru0874	3	2	3	2	1	5	3	2	8	8	B. melitensis	Human	China	Asia	2015	BruFJ027
Bru0875	3	2	3	2	1	5	3	2	8	8	B. melitensis	Human	China	Asia	2015	BruFJ028
Bru0876	3	2	3	2	1	5	3	2	8	8	B. melitensis	Human	China	Asia	2015	BruFJ029
Bru0877	3	2	3	2	1	5	3	2	8	8	B. melitensis	Human	China	Asia	2015	BruFJ030
Bru0878	3	2	3	2	1	5	3	2	8	8	B. melitensis	Human	China	Asia	2016	BruFJ031
Bru0879	3	2	3	2	1	5	3	2	8	8	B. melitensis	Human	China	Asia	2016	BruFJ032
Bru0880	3	2	3	2	1	5	3	2	8	8	B. melitensis	Human	China	Asia	2016	BruFJ033
Bru0881	3	2	3	2	1	5	3	2	8	8	B. melitensis	Human	China	Asia	2016	BruFJ034
Bru0882	3	2	3	2	1	5	3	2	8	8	B. melitensis	Human	China	Asia	2016	BruFJ035
Bru0883	3	2	3	2	1	5	3	2	8	8	B. melitensis	Human	China	Asia	2016	BruFJ036
Bru0884	3	2	3	2	1	5	3	2	8	8	B. melitensis	Human	China	Asia	2017	BruFJ037
Bru0885	3	2	3	2	1	5	3	2	8	8	B. melitensis	Human	China	Asia	2017	BruFJ038
Bru0886	3	2	3	2	1	5	3	2	8	8	B. melitensis	Human	China	Asia	2017	BruFJ039
Bru0887	3	2	3	2	1	5	3	2	8	8	B. melitensis	Human	China	Asia	2017	BruFJ040
Bru0888	3	2	3	2	1	5	3	2	8	8	B. melitensis	Human	China	Asia	2017	BruFJ041
Bru0889	3	2	3	2	1	5	3	2	8	8	B. melitensis	Human	China	Asia	2018	BruFJ042
Bru0890	3	2	3	2	1	5	3	2	8	8	B. melitensis	Human	China	Asia	2018	BruFJ043
Bru0891	3	2	3	2	1	5	3	2	8	8	B. melitensis	Human	China	Asia	2018	BruFJ044
Bru0892	3	2	3	2	1	5	3	2	8	8	B. melitensis	Human	China	Asia	2018	BruFJ045
Bru0893	3	2	3	2	1	5	3	2	8	8	B. melitensis	Human	China	Asia	2018	BruFJ046
Bru0894	3	2	3	2	1	5	3	2	8	8	B. melitensis	Human	China	Asia	2018	BruFJ047
Bru0895	3	2	3	2	1	5	3	2	8	8	B. melitensis	Human	China	Asia	2018	BruFJ048
Bru0896	3	2	3	2	1	5	3	2	8	8	B. melitensis	Human	China	Asia	2018	BruFJ2018009
Bru0897	3	2	3	2	1	5	3	2	8	8	B. melitensis	Human	China	Asia	2019	BruFJ2019012
Bru0898	3	2	3	2	1	5	3	2	8	8	B. melitensis	Human	China	Asia	2018	BruFJ2018002
Bru0899	3	2	3	2	1	5	3	2	8	8	B. melitensis	Human	China	Asia	2018	BruFJ2018007
Bru0900	3	2	3	2	1	5	3	2	8	8	B. melitensis	Human	China	Asia	2018	BruFJ2018006
Bru0901	3	2	3	2	1	5	3	2	8	8	B. melitensis	Human	China	Asia	2019	BruFJ2019004
Bru0902	3	2	3	2	1	5	3	2	8	8	B. melitensis	Human	China	Asia	2018	BruFJ2018001
Bru0903	3	2	3	2	1	5	3	2	8	8	B. melitensis	Human	China	Asia	2019	BruFJ2019009
Bru0904	3	2	3	2	1	5	3	2	8	8	B. melitensis	Human	China	Asia	2019	BruFJ2019008
Bru0905	3	2	3	2	1	5	3	2	8	8	B. melitensis	Human	China	Asia	2018	BruFJ2018008
Bru0906	3	2	3	2	1	5	3	2	8	8	B. melitensis	Human	China	Asia	2019	BruFJ2019001
Bru0907	3	2	3	2	1	5	3	2	8	8	B. melitensis	Human	China	Asia	2019	BruFJ2019002
Bru0908	3	2	3	2	1	5	3	2	8	8	B. melitensis	Human	China	Asia	2019	BruFJ2019003
Bru0909	3	2	3	2	1	5	3	2	8	8	B. melitensis	Human	China	Asia	2018	BruFJ2018005
Bru0910	3	2	3	2	1	5	3	2	8	8	B. melitensis	Human	China	Asia	2019	BruFJ2019011
Bru0911	3	2	3	2	1	5	3	2	8	8	B. melitensis	Human	China	Asia	2019	BruFJ2019005
Bru0912	3	2	3	2	1	5	3	2	8	8	B. melitensis	Human	China	Asia	2019	BruFJ2019006
Bru0913	3	2	3	2	1	5	3	2	8	8	B. melitensis	Human	China	Asia	2019	BruFJ2019007
Bru0914	3	2	3	2	1	5	3	2	8	8	B. melitensis	Human	China	Asia	2019	BruFJ2019010
Bru0915	3	2	3	2	1	5	3	2	8	8	B. melitensis	Human	China	Asia	2018	BruFJ2018004
Bru0916	3	2	3	2	1	5	3	2	8	8	B. melitensis	Human	China	Asia	1958	58056
Bru0917	3	2	3	2	1	5	3	2	8	8	B. melitensis	Human	China	Asia	1958	58058
Bru0918	3	2	3	2	1	5	3	2	8	8	B. melitensis	Human	China	Asia	1973	73036
Bru0919	3	2	3	2	1	5	3	2	8	8	B. melitensis	Human	China	Asia	1978	78042
Bru0920	3	2	3	2	1	5	3	2	8	8	B. melitensis	Human	China	Asia	1978	78043
Bru0921	3	2	3	2	1	5	3	2	8	8	B. melitensis	Human	China	Asia	1978	78044
Bru0922	3	2	3	2	1	5	3	2	8	8	B. melitensis	Human	China	Asia	1978	78046
Bru0923	3	2	3	2	1	5	3	2	8	8	B. melitensis	Human	China	Asia	1978	78050
Bru0924	3	2	3	2	1	5	3	2	8	8	B. melitensis	Human	China	Asia	1978	78052
Bru0925	3	2	3	2	1	5	3	2	8	8	B. melitensis	Deer	China	Asia	1978	78055
Bru0926	3	2	3	2	1	5	3	2	8	8	B. melitensis	Deer	China	Asia	1978	78057
Bru0927	3	2	3	2	1	5	3	2	8	8	B. melitensis	Human	China	Asia	1978	78061
Bru0928	3	2	3	2	1	5	3	2	8	8	B. melitensis	Human	China	Asia	1979	79147
Bru0929	3	2	3	2	1	5	3	2	8	8	B. melitensis	Human	China	Asia	2008	8034
Bru0930	3	2	3	2	1	5	3	2	8	8	B. melitensis	Human	China	Asia	2008	8035
Bru0931	3	2	3	2	1	5	3	2	8	8	B. melitensis	Human	China	Asia	2008	8037
Bru0932	3	2	3	2	1	5	3	2	8	8	B. melitensis	Human	China	Asia	2014	14002
Bru0933	3	2	3	2	1	5	3	2	8	8	B. melitensis	Human	China	Asia	2014	14004
Bru0934	3	2	3	2	1	5	3	2	8	8	B. melitensis	Human	China	Asia	2014	14007
Bru0935	3	2	3	2	1	5	3	2	8	8	B. melitensis	Human	China	Asia	2014	14009
Bru0936	3	2	3	2	1	5	3	2	8	8	B. melitensis	Human	China	Asia	2014	14036
Bru0937	3	2	3	2	1	5	3	2	8	8	B. melitensis	Human	China	Asia	2014	14041
Bru0938	3	2	3	2	1	5	3	2	8	8	B. melitensis	Human	China	Asia	2014	14044
Bru0939	3	2	3	2	1	5	3	2	8	8	B. melitensis	Human	China	Asia	2015	15002
Bru0940	3	2	3	2	1	5	3	2	8	8	B. melitensis	Human	China	Asia	2015	15008
Bru0941	3	2	3	2	1	5	3	2	8	8	B. melitensis	Human	China	Asia	2015	15014
Bru0942	3	2	3	2	1	5	3	2	8	8	B. melitensis	Human	China	Asia	2015	15015
Bru0943	3	2	3	2	1	5	3	2	8	8	B. melitensis	Human	China	Asia	2015	15018
Bru0944	3	2	3	2	1	5	3	2	8	8	B. melitensis	Human	China	Asia	2015	15021
Bru0945	3	2	3	2	1	5	3	2	8	8	B. melitensis	Human	China	Asia	2015	15024
Bru0946	3	2	3	2	1	5	3	2	8	8	B. melitensis	Human	China	Asia	2015	15025
Bru0947	3	2	3	2	1	5	3	2	8	8	B. melitensis	Human	China	Asia	2016	16002
Bru0948	3	2	3	2	1	5	3	2	8	8	B. melitensis	Human	China	Asia	2016	16006
Bru0949	3	2	3	2	1	5	3	2	8	8	B. melitensis	Human	China	Asia	2016	16007
Bru0950	3	2	3	2	1	5	3	2	8	8	B. melitensis	Human	China	Asia	2016	16009
Bru0951	3	2	3	2	1	5	3	2	8	8	B. melitensis	Human	China	Asia	2016	16012
Bru0952	3	2	3	2	1	5	3	2	8	8	B. melitensis	Human	China	Asia	2016	16016
Bru0953	3	2	3	2	1	5	3	2	8	8	B. melitensis	Human	China	Asia	2016	16021
Bru0954	3	2	3	2	1	5	3	2	8	8	B. melitensis	Human	China	Asia	2017	17002
Bru0955	3	2	3	2	1	5	3	2	8	8	B. melitensis	Human	China	Asia	2017	17003
Bru0956	3	2	3	2	1	5	3	2	8	8	B. melitensis	Human	China	Asia	2017	17004
Bru0957	3	2	3	2	1	5	3	2	8	8	B. melitensis	Human	China	Asia	2017	17007
Bru0958	3	2	3	2	1	5	3	2	8	8	B. melitensis	Human	China	Asia	2017	17008
Bru0959	3	2	3	2	1	5	3	2	8	8	B. melitensis	Human	China	Asia	2017	17009
Bru0960	3	2	3	2	1	5	3	2	8	8	B. melitensis	Human	China	Asia	2017	17010
Bru0961	3	2	3	2	1	5	3	2	8	8	B. melitensis	Human	China	Asia	2018	18002
Bru0962	3	2	3	2	1	5	3	2	8	8	B. melitensis	Human	China	Asia	2018	18003
Bru0963	3	2	3	2	1	5	3	2	8	8	B. melitensis	Human	China	Asia	2018	18004
Bru0964	3	2	3	2	1	5	3	2	8	8	B. melitensis	Human	China	Asia	2018	18008
Bru0965	3	2	3	2	1	5	3	2	8	8	B. melitensis	Human	China	Asia	2018	18009
Bru0966	3	2	3	2	1	5	3	2	8	8	B. melitensis	Human	China	Asia	2018	18011
Bru0967	3	2	3	2	1	5	3	2	8	8	B. melitensis	Human	China	Asia	2018	18017
Bru0968	3	2	3	2	1	5	3	2	8	8	B. melitensis	Human	China	Asia	2018	18018
Bru0969	3	2	3	2	1	5	3	2	8	8	B. melitensis	Human	China	Asia	2018	18021
Bru0970	3	2	3	2	1	5	3	2	8	8	B. melitensis	Human	China	Asia	2018	18027
Bru0971	3	2	3	2	1	5	3	2	8	8	B. melitensis	Human	China	Asia	2018	18028
Bru0972	3	2	3	2	1	5	3	2	8	8	B. melitensis	Human	China	Asia	2018	18032
Bru0973	3	2	3	2	1	5	3	2	8	8	B. melitensis	Human	China	Asia	2019	19004
Bru0974	3	2	3	2	1	5	3	2	8	8	B. melitensis	Human	China	Asia	2019	19005
Bru0975	3	2	3	2	1	5	3	2	8	8	B. melitensis	Human	China	Asia	2019	19011
Bru0976	3	2	3	2	1	5	3	2	8	8	B. melitensis	Human	China	Asia	2019	19013
Bru0977	3	2	3	2	1	5	3	2	8	8	B. melitensis	Human	China	Asia	2019	19014
Bru0978	3	2	3	2	1	5	3	2	8	8	B. melitensis	Human	China	Asia	2019	19015
Bru0979	3	2	3	2	1	5	3	2	8	8	B. melitensis	Human	China	Asia	2019	19016
Bru0980	3	2	3	2	1	5	3	2	8	8	B. melitensis	Human	China	Asia	2019	19018
Bru0981	3	2	3	2	1	5	3	2	8	8	B. melitensis	Human	China	Asia	2019	19026
Bru0982	3	2	3	2	1	5	3	2	8	8	B. melitensis	Human	China	Asia	2019	19028
Bru0983	3	2	3	2	1	5	3	2	8	8	B. melitensis	Human	China	Asia	2019	19034
Bru0984	3	2	3	2	1	5	3	2	8	8	B. melitensis	Human	China	Asia	2019	19043
Bru0985	3	2	3	2	1	5	3	2	8	8	B. melitensis	Human	China	Asia	2020	20011
Bru0986	3	2	3	2	1	5	3	2	8	8	B. melitensis	Human	China	Asia	2020	20013
Bru0987	3	2	3	2	1	5	3	2	8	8	B. melitensis	Human	China	Asia	2020	20017
Bru0988	3	2	3	2	1	5	3	2	8	8	B. melitensis	Human	China	Asia	2020	20020
Bru0989	3	2	3	2	1	5	3	2	8	8	B. melitensis	Human	China	Asia	2020	20021
Bru0990	3	2	3	2	1	5	3	2	8	8	B. melitensis	Human	China	Asia	2011	SH2011022
Bru0991	3	2	3	2	1	5	3	2	8	8	B. melitensis	Human	China	Asia	2019	SH2019042
Bru0992	3	2	3	2	1	5	3	2	8	8	B. melitensis	Human	China	Asia	2007	SH2007007
Bru0993	3	2	3	2	1	5	3	2	8	8	B. melitensis	Human	China	Asia	2007	SH2007008
Bru0994	3	2	3	2	1	5	3	2	8	8	B. melitensis	Human	China	Asia	2018	SH2018057
Bru0995	3	2	3	2	1	5	3	2	8	8	B. melitensis	Human	China	Asia	2011	SH2011008
Bru0996	3	2	3	2	1	5	3	2	8	8	B. melitensis	Human	China	Asia	2016	SH2016046
Bru0997	3	2	3	2	1	5	3	2	8	8	B. melitensis	Human	China	Asia	2011	SH2011026
Bru0998	3	2	3	2	1	5	3	2	8	8	B. melitensis	Human	China	Asia	2012	SH2012014
Bru0999	3	2	3	2	1	5	3	2	8	8	B. melitensis	Human	China	Asia	2016	SH2016016
Bru1000	3	2	3	2	1	5	3	2	8	8	B. melitensis	Human	China	Asia	2012	SH2012038
Bru1001	3	2	3	2	1	5	3	2	8	8	B. melitensis	Human	China	Asia	2019	SH2019053
Bru1002	3	2	3	2	1	5	3	2	8	8	B. melitensis	Human	China	Asia	2016	SH2016007
Bru1003	3	2	3	2	1	5	3	2	8	8	B. melitensis	Human	China	Asia	2007	SH2007012
Bru1004	3	2	3	2	1	5	3	2	8	8	B. melitensis	Human	China	Asia	2014	SH2014042
Bru1005	3	2	3	2	1	5	3	2	8	8	B. melitensis	Human	China	Asia	2020	SH2020064
Bru1006	3	2	3	2	1	5	3	2	8	8	B. melitensis	Human	China	Asia	2010	SH2010024
Bru1007	3	2	3	2	1	5	3	2	8	8	B. melitensis	Human	China	Asia	2015	SH2015044
Bru1008	3	2	3	2	1	5	3	2	8	8	B. melitensis	Human	China	Asia	2013	SH2013064
Bru1009	3	2	3	2	1	5	3	2	8	8	B. melitensis	Human	China	Asia	2018	SH2018068
Bru1010	3	2	3	2	1	5	3	2	8	8	B. melitensis	Human	China	Asia	2019	LB19Unknown136
Bru1011	3	2	3	2	1	5	3	2	8	8	B. melitensis	Human	China	Asia	2019	LB19Unknown140
Bru1012	3	2	3	2	1	5	3	2	8	8	B. melitensis	Human	China	Asia	2019	LB19Unknown139
Bru1013	3	2	3	2	1	5	3	2	8	8	B. melitensis	Human	China	Asia	2019	LB19Unknown137
Bru1014	3	2	3	2	1	5	3	2	8	8	B. melitensis	Human	China	Asia	2019	LB19Unknown135
Bru1015	3	2	3	2	1	5	3	2	8	8	B. melitensis	Human	China	Asia	2019	LB19Unknown133
Bru1016	3	2	3	2	1	5	3	2	8	8	B. melitensis	Human	China	Asia	2019	LB19Unknown130
Bru1017	3	2	3	2	1	5	3	2	8	8	B. melitensis	Human	China	Asia	2019	LB19Unknown129
Bru1018	3	2	3	2	1	5	3	2	8	8	B. melitensis	Human	China	Asia	2019	LB19Unknown122
Bru1019	3	2	3	2	1	5	3	2	8	8	B. melitensis	Human	China	Asia	2019	LB19Unknown123
Bru1020	3	2	3	2	1	5	3	2	8	8	B. melitensis	Human	China	Asia	2019	LB19Unknown124
Bru1021	3	2	3	2	1	5	3	2	8	8	B. melitensis	Human	China	Asia	2019	LB19Unknown126
Bru1022	3	2	3	2	1	5	3	2	8	8	B. melitensis	Human	China	Asia	2016	XJUnknown1
Bru1023	3	2	3	2	1	5	3	2	8	8	B. melitensis	Human	China	Asia	2016	XJUnknown2
Bru1024	3	2	3	2	1	5	3	2	8	8	B. melitensis	Human	China	Asia	2016	XJUnknown3
Bru1025	3	2	3	2	1	5	3	2	8	8	B. melitensis	Human	China	Asia	2016	XJUnknown4
Bru1026	3	2	3	2	1	5	3	2	8	8	B. melitensis	Human	China	Asia	2016	XJUnknown5
Bru1027	3	2	3	2	1	5	3	2	8	8	B. melitensis	Human	China	Asia	2016	XJUnknown6
Bru1028	3	2	3	2	1	5	3	2	8	8	B. melitensis	Human	China	Asia	2016	XJUnknown7
Bru1029	3	2	3	2	1	5	3	2	8	8	B. melitensis	Human	China	Asia	2016	XJUnknown8
Bru1030	3	2	3	2	1	5	3	2	8	8	B. melitensis	Human	China	Asia	2016	XJUnknown9
Bru1031	3	2	3	2	1	5	3	2	8	8	B. melitensis	Human	China	Asia	2016	XJUnknown10
Bru1032	3	2	3	2	1	5	3	2	8	8	B. melitensis	Human	China	Asia	2016	XJUnknown11
Bru1033	3	2	3	2	1	5	3	2	8	8	B. melitensis	Human	China	Asia	2016	XJUnknown12
Bru1034	3	2	3	2	1	5	3	2	8	8	B. melitensis	Human	China	Asia	2016	XJUnknown13
Bru1035	3	2	3	2	1	5	3	2	8	8	B. melitensis	Human	China	Asia	2016	XJUnknown14
Bru1036	3	2	3	2	1	5	3	2	8	8	B. melitensis	Human	China	Asia	2016	XJUnknown15
Bru1037	3	2	3	2	1	5	3	2	8	8	B. melitensis	Human	China	Asia	2016	XJUnknown16
Bru1038	3	2	3	2	1	5	3	2	8	8	B. melitensis	Human	China	Asia	2016	XJUnknown17
Bru1039	3	2	3	2	1	5	3	2	8	8	B. melitensis	Human	China	Asia	2015	XJUnknown18
Bru1040	3	2	3	2	1	5	3	2	8	8	B. melitensis	Human	China	Asia	2015	XJUnknown19
Bru1041	3	2	3	2	1	5	3	2	8	8	B. melitensis	Human	China	Asia	2015	XJUnknown20
Bru1042	3	2	3	2	1	5	3	2	8	8	B. melitensis	Human	China	Asia	2015	XJUnknown21
Bru1043	3	2	3	2	1	5	3	2	8	8	B. melitensis	Human	China	Asia	2015	XJUnknown22
Bru1044	3	2	3	2	1	5	3	2	8	8	B. melitensis	Human	China	Asia	2015	XJUnknown23
Bru1045	3	2	3	2	1	5	3	2	8	8	B. melitensis	Human	China	Asia	2015	XJUnknown24
Bru1046	3	2	3	2	1	5	3	2	8	8	B. melitensis	Human	China	Asia	2014	CQUnknown18
Bru1047	3	2	3	2	1	5	3	2	8	8	B. melitensis	Human	China	Asia	2014	CQUnknown11
Bru1048	3	2	3	2	1	5	3	2	8	8	B. melitensis	Goat	China	Asia	2014	CQUnknown154
Bru1049	3	2	3	2	1	5	3	2	8	8	B. melitensis	Goat	China	Asia	2014	CQUnknown159
Bru1050	3	2	3	2	1	5	3	2	8	8	B. melitensis	Goat	China	Asia	2014	CQUnknown237
Bru1051	3	2	3	2	1	5	3	2	8	8	B. melitensis	Human	China	Asia	2011	WS000
Bru1052	3	2	3	2	1	5	3	2	8	8	B. melitensis	Human	China	Asia	2012	WS001
Bru1053	3	2	3	2	1	5	3	2	8	8	B. melitensis	Human	China	Asia	2012	WS002
Bru1054	3	2	3	2	1	5	3	2	8	8	B. melitensis	Human	China	Asia	2012	WS003
Bru1055	3	2	3	2	1	5	3	2	8	8	B. melitensis	Human	China	Asia	2012	WS004
Bru1056	3	2	3	2	1	5	3	2	8	8	B. melitensis	Human	China	Asia	2012	WS005
Bru1057	3	2	3	2	1	5	3	2	8	8	B. melitensis	Human	China	Asia	2014	WS006
Bru1058	3	2	3	2	1	5	3	2	8	8	B. melitensis	Human	China	Asia	2014	WS007
Bru1059	3	2	3	2	1	5	3	2	8	8	B. melitensis	Human	China	Asia	2014	WS008
Bru1060	3	2	3	2	1	5	3	2	8	8	B. melitensis	Human	China	Asia	2014	WS009
Bru1061	3	2	3	2	1	5	3	2	8	8	B. melitensis	Human	China	Asia	2014	WS010
Bru1062	3	2	3	2	1	5	3	2	8	8	B. melitensis	Human	China	Asia	2014	WS011
Bru1063	3	2	3	2	1	5	3	2	8	8	B. melitensis	Human	China	Asia	2014	WS012
Bru1064	3	2	3	2	1	5	3	2	8	8	B. melitensis	Human	China	Asia	2014	WS013
Bru1065	3	2	3	2	1	5	3	2	8	8	B. melitensis	Human	China	Asia	2014	WS014
Bru1066	3	2	3	2	1	5	3	2	8	8	B. melitensis	Human	China	Asia	2014	WS015
Bru1067	3	2	3	2	1	5	3	2	8	8	B. melitensis	Human	China	Asia	2014	WS016
Bru1068	3	2	3	2	1	5	3	2	8	8	B. melitensis	Human	China	Asia	2014	WS017
Bru1069	3	2	3	2	1	5	3	2	8	8	B. melitensis	Human	China	Asia	2014	WS018
Bru1070	3	2	3	2	1	5	3	2	8	8	B. melitensis	Human	China	Asia	2014	WS019
Bru1071	3	2	3	2	1	5	3	2	8	8	B. melitensis	Human	China	Asia	2014	WS020
Bru1072	3	2	3	2	1	5	3	2	8	8	B. melitensis	Human	China	Asia	2014	WS021
Bru1073	3	2	3	2	1	5	3	2	8	8	B. melitensis	Human	China	Asia	2015	WS022
Bru1074	3	2	3	2	1	5	3	2	8	8	B. melitensis	Human	China	Asia	2015	WS023
Bru1075	3	2	3	2	1	5	3	2	8	8	B. melitensis	Human	China	Asia	2015	WS024
Bru1076	3	2	3	2	1	5	3	2	8	8	B. melitensis	Human	China	Asia	2015	WS025
Bru1077	3	2	3	2	1	5	3	2	8	8	B. melitensis	Human	China	Asia	2015	WS026
Bru1078	3	2	3	2	1	5	3	2	8	8	B. melitensis	Human	China	Asia	2015	WS027
Bru1079	3	2	3	2	1	5	3	2	8	8	B. melitensis	Human	China	Asia	2015	WS028
Bru1080	3	2	3	2	1	5	3	2	8	8	B. melitensis	Human	China	Asia	2015	WS029
Bru1081	3	2	3	2	1	5	3	2	8	8	B. melitensis	Human	China	Asia	2015	WS030
Bru1082	3	2	3	2	1	5	3	2	8	8	B. melitensis	Human	China	Asia	2015	WS031
Bru1083	3	2	3	2	1	5	3	2	8	8	B. melitensis	Human	China	Asia	2015	WS032
Bru1084	3	2	3	2	1	5	3	2	8	8	B. melitensis	Human	China	Asia	2015	WS033
Bru1085	3	2	3	2	1	5	3	2	8	8	B. melitensis	Human	China	Asia	2015	WS034
Bru1086	3	2	3	2	1	5	3	2	8	8	B. melitensis	Human	China	Asia	2015	WS035
Bru1087	3	2	3	2	1	5	3	2	8	8	B. melitensis	Human	China	Asia	2015	WS036
Bru1088	3	2	3	2	1	5	3	2	8	8	B. melitensis	Human	China	Asia	2015	WS037
Bru1089	3	2	3	2	1	5	3	2	8	8	B. melitensis	Human	China	Asia	2015	WS038
Bru1090	3	2	3	2	1	5	3	2	8	8	B. melitensis	Human	China	Asia	2015	WS039
Bru1091	3	2	3	2	1	5	3	2	8	8	B. melitensis	Human	China	Asia	2015	WS040
Bru1092	3	2	3	2	1	5	3	2	8	8	B. melitensis	Human	China	Asia	2015	WS041
Bru1093	3	2	3	2	1	5	3	2	8	8	B. melitensis	Human	China	Asia	2015	WS042
Bru1094	3	2	3	2	1	5	3	2	8	8	B. melitensis	Goat	China	Asia	2015	WS043
Bru1095	3	2	3	2	1	5	3	2	8	8	B. melitensis	Human	China	Asia	2015	WS044
Bru1096	3	2	3	2	1	5	3	2	8	8	B. melitensis	Human	China	Asia	2015	WS045
Bru1097	3	2	3	2	1	5	3	2	8	8	B. melitensis	Human	China	Asia	2015	WS046
Bru1098	3	2	3	2	1	5	3	2	8	8	B. melitensis	Human	China	Asia	2015	WS047
Bru1099	3	2	3	2	1	5	3	2	8	8	B. melitensis	Human	China	Asia	2015	WS048
Bru1100	3	2	3	2	1	5	3	2	8	8	B. melitensis	Human	China	Asia	2015	WS049
Bru1101	3	2	3	2	1	5	3	2	8	8	B. melitensis	Human	China	Asia	2015	WS050
Bru1102	3	2	3	2	1	5	3	2	8	8	B. melitensis	Human	China	Asia	2015	WS051
Bru1103	3	2	3	2	1	5	3	2	8	8	B. melitensis	Human	China	Asia	2015	WS052
Bru1104	3	2	3	2	1	5	3	2	8	8	B. melitensis	Human	China	Asia	2015	WS053
Bru1105	3	2	3	2	1	5	3	2	8	8	B. melitensis	Human	China	Asia	2015	WS054
Bru1106	3	2	3	2	1	5	3	2	8	8	B. melitensis	Human	China	Asia	2015	WS055
Bru1107	3	2	3	2	1	5	3	2	8	8	B. melitensis	Human	China	Asia	2015	WS056
Bru1108	3	2	3	2	1	5	3	2	8	8	B. melitensis	Human	China	Asia	2015	WS057
Bru1109	3	2	3	2	1	5	3	2	8	8	B. melitensis	Human	China	Asia	2015	WS058
Bru1110	3	2	3	2	1	5	3	2	8	8	B. melitensis	Human	China	Asia	2015	WS059
Bru1111	3	2	3	2	1	5	3	2	8	8	B. melitensis	Human	China	Asia	2015	WS060
Bru1112	3	2	3	2	1	5	3	2	8	8	B. melitensis	Human	China	Asia	2015	WS061
Bru1113	3	2	3	2	1	5	3	2	8	8	B. melitensis	Human	China	Asia	2015	WS062
Bru1114	3	2	3	2	1	5	3	2	8	8	B. melitensis	Human	China	Asia	2015	WS063
Bru1115	3	2	3	2	1	5	3	2	8	8	B. melitensis	Human	China	Asia	2015	WS064
Bru1116	3	2	3	2	1	5	3	2	8	8	B. melitensis	Human	China	Asia	2015	WS065
Bru1117	3	2	3	2	1	5	3	2	8	8	B. melitensis	Human	China	Asia	2015	WS066
Bru1118	3	2	3	2	1	5	3	2	8	8	B. melitensis	Human	China	Asia	2015	WS067
Bru1119	3	2	3	2	1	5	3	2	8	8	B. melitensis	Human	China	Asia	2015	WS068
Bru1120	3	2	3	2	1	5	3	2	8	8	B. melitensis	Human	China	Asia	2015	WS069
Bru1121	3	2	3	2	1	5	3	2	8	8	B. melitensis	Human	China	Asia	2015	WS070
Bru1122	3	2	3	2	1	5	3	2	8	8	B. melitensis	Human	China	Asia	2015	WS071
Bru1123	3	2	3	2	1	5	3	2	8	8	B. melitensis	Human	China	Asia	2015	WS072
Bru1124	3	2	3	2	1	5	3	2	8	8	B. melitensis	Human	China	Asia	2015	WS073
Bru1125	3	2	3	2	1	5	3	2	8	8	B. melitensis	Human	China	Asia	2015	WS074
Bru1126	3	2	3	2	1	5	3	2	8	8	B. melitensis	Human	China	Asia	2015	WS075
Bru1127	3	2	3	2	1	5	3	2	8	8	B. melitensis	Human	China	Asia	2015	WS076
Bru1128	3	2	3	2	1	5	3	2	8	8	B. melitensis	Human	China	Asia	2015	WS077
Bru1129	3	2	3	2	1	5	3	2	8	8	B. melitensis	Human	China	Asia	2015	WS078
Bru1130	3	2	3	2	1	5	3	2	8	8	B. melitensis	Human	China	Asia	2015	WS079
Bru1131	3	2	3	2	1	5	3	2	8	8	B. melitensis	Human	China	Asia	2015	WS080
Bru1132	3	2	3	2	1	5	3	2	8	8	B. melitensis	Human	China	Asia	2015	WS081
Bru1133	3	2	3	2	1	5	3	2	8	8	B. melitensis	Human	China	Asia	2015	WS082
Bru1134	3	2	3	2	1	5	3	2	8	8	B. melitensis	Human	China	Asia	2015	WS083
Bru1135	3	2	3	2	1	5	3	2	8	8	B. melitensis	Human	China	Asia	2015	WS084
Bru1136	3	2	3	2	1	5	3	2	8	8	B. melitensis	Human	China	Asia	2015	WS085
Bru1137	3	2	3	2	1	5	3	2	8	8	B. melitensis	Human	China	Asia	2015	WS086
Bru1138	3	2	3	2	1	5	3	2	8	8	B. melitensis	Human	China	Asia	2015	WS087
Bru1139	3	2	3	2	1	5	3	2	8	8	B. melitensis	Human	China	Asia	2015	WS088
Bru1140	3	2	3	2	1	5	3	2	8	8	B. melitensis	Human	China	Asia	2015	WS089
Bru1141	3	2	3	2	1	5	3	2	8	8	B. melitensis	Human	China	Asia	2015	WS090
Bru1142	3	2	3	2	1	5	3	2	8	8	B. melitensis	Human	China	Asia	2015	WS091
Bru1143	3	2	3	2	1	5	3	2	8	8	B. melitensis	Human	China	Asia	2015	WS092
Bru1144	3	2	3	2	1	5	3	2	8	8	B. melitensis	Human	China	Asia	2015	WS093
Bru1145	3	2	3	2	1	5	3	2	8	8	B. melitensis	Human	China	Asia	2015	WS094
Bru1146	3	2	3	2	1	5	3	2	8	8	B. melitensis	Human	China	Asia	2015	WS095
Bru1147	3	2	3	2	1	5	3	2	8	8	B. melitensis	Human	China	Asia	2015	WS096
Bru1148	3	2	3	2	1	5	3	2	8	8	B. melitensis	Human	China	Asia	2015	WS097
Bru1149	3	2	3	2	1	5	3	2	8	8	B. melitensis	Human	China	Asia	2015	WS098
Bru1150	3	2	3	2	1	5	3	2	8	8	B. melitensis	Human	China	Asia	2015	WS099
Bru1151	3	2	3	2	1	5	3	2	8	8	B. melitensis	Human	China	Asia	2015	WS100
Bru1152	3	2	3	2	1	5	3	2	8	8	B. melitensis	Human	China	Asia	2015	WS101
Bru1153	3	2	3	2	1	5	3	2	8	8	B. melitensis	Human	China	Asia	2015	WS102
Bru1154	3	2	3	2	1	5	3	2	8	8	B. melitensis	Human	China	Asia	2015	WS103
Bru1155	3	2	3	2	1	5	3	2	8	8	B. melitensis	Human	China	Asia	2015	WS104
Bru1156	3	2	3	2	1	5	3	2	8	8	B. melitensis	Human	China	Asia	2015	WS105
Bru1157	3	2	3	2	1	5	3	2	8	8	B. melitensis	Human	China	Asia	2015	WS106
Bru1158	3	2	3	2	1	5	3	2	8	8	B. melitensis	Human	China	Asia	2015	WS107
Bru1159	3	2	3	2	1	5	3	2	8	8	B. melitensis	Human	China	Asia	2015	WS108
Bru1160	3	2	3	2	1	5	3	2	8	8	B. melitensis	Human	China	Asia	2015	WS109
Bru1161	3	2	3	2	1	5	3	2	8	8	B. melitensis	Human	China	Asia	2015	WS110
Bru1162	3	2	3	2	1	5	3	2	8	8	B. melitensis	Human	China	Asia	2015	WS111
Bru1163	3	2	3	2	1	5	3	2	8	8	B. melitensis	Human	China	Asia	2015	WS112
Bru1164	3	2	3	2	1	5	3	2	8	8	B. melitensis	Human	China	Asia	2015	WS113
Bru1165	3	2	3	2	1	5	3	2	8	8	B. melitensis	Human	China	Asia	2015	WS114
Bru1166	3	2	3	2	1	5	3	2	8	8	B. melitensis	Human	China	Asia	2015	WS115
Bru1167	3	2	3	2	1	5	3	2	8	8	B. melitensis	Human	China	Asia	2006	LB06Unknown001
Bru1168	3	2	3	2	1	5	3	2	8	8	B. melitensis	Human	China	Asia	2006	LB06Unknown002
Bru1169	3	2	3	2	1	5	3	2	8	8	B. melitensis	Human	China	Asia	2006	LB06Unknown003
Bru1170	3	2	3	2	1	5	3	2	8	8	B. melitensis	Human	China	Asia	2006	LB06Unknown004
Bru1171	3	2	3	2	1	5	3	2	8	8	B. melitensis	Human	China	Asia	2006	LB06Unknown005
Bru1172	3	2	3	2	1	5	3	2	8	8	B. melitensis	Human	China	Asia	2006	LB06Unknown006
Bru1173	3	2	3	2	1	5	3	2	8	8	B. melitensis	Human	China	Asia	2007	LB07Unknown001
Bru1174	3	2	3	2	1	5	3	2	8	8	B. melitensis	Human	China	Asia	2007	LB07Unknown002
Bru1175	3	2	3	2	1	5	3	2	8	8	B. melitensis	Human	China	Asia	2007	LB07Unknown003
Bru1176	3	2	3	2	1	5	3	2	8	8	B. melitensis	Human	China	Asia	2007	LB07Unknown004
Bru1177	3	2	3	2	1	5	3	2	8	8	B. melitensis	Human	China	Asia	2007	LB07Unknown005
Bru1178	3	2	3	2	1	5	3	2	8	8	B. melitensis	Human	China	Asia	2007	LB07Unknown006
Bru1179	3	2	3	2	1	5	3	2	8	8	B. melitensis	Human	China	Asia	2008	LB08Unknown002
Bru1180	3	2	3	2	1	5	3	2	8	8	B. melitensis	Human	China	Asia	2008	LB08Unknown003
Bru1181	3	2	3	2	1	5	3	2	8	8	B. melitensis	Human	China	Asia	2008	LB08Unknown004
Bru1182	3	2	3	2	1	5	3	2	8	8	B. melitensis	Human	China	Asia	2008	LB08Unknown005
Bru1183	3	2	3	2	1	5	3	2	8	8	B. melitensis	Human	China	Asia	2008	LB08Unknown006
Bru1184	3	2	3	2	1	5	3	2	8	8	B. melitensis	Human	China	Asia	2008	LB08Unknown007
Bru1185	3	2	3	2	1	5	3	2	8	8	B. melitensis	Human	China	Asia	2008	LB08Unknown008
Bru1186	3	2	3	2	1	5	3	2	8	8	B. melitensis	Human	China	Asia	2009	LB09Unknown001
Bru1187	3	2	3	2	1	5	3	2	8	8	B. melitensis	Human	China	Asia	2009	LB09Unknown002
Bru1188	3	2	3	2	1	5	3	2	8	8	B. melitensis	Human	China	Asia	2009	LB09Unknown004
Bru1189	3	2	3	2	1	5	3	2	8	8	B. melitensis	Human	China	Asia	2009	LB09Unknown008
Bru1190	3	2	3	2	1	5	3	2	8	8	B. melitensis	Human	China	Asia	2009	LB09Unknown009
Bru1191	3	2	3	2	1	5	3	2	8	8	B. melitensis	Human	China	Asia	2009	LB09Unknown011
Bru1192	3	2	3	2	1	5	3	2	8	8	B. melitensis	Human	China	Asia	2009	LB09Unknown012
Bru1193	3	2	3	2	1	5	3	2	8	8	B. melitensis	Human	China	Asia	2010	LB10Unknown001
Bru1194	3	2	3	2	1	5	3	2	8	8	B. melitensis	Human	China	Asia	2010	LB10Unknown002
Bru1195	3	2	3	2	1	5	3	2	8	8	B. melitensis	Human	China	Asia	2010	LB10Unknown003
Bru1196	3	2	3	2	1	5	3	2	8	8	B. melitensis	Human	China	Asia	2010	LB10Unknown005
Bru1197	3	2	3	2	1	5	3	2	8	8	B. melitensis	Human	China	Asia	2010	LB10Unknown006
Bru1198	3	2	3	2	1	5	3	2	8	8	B. melitensis	Human	China	Asia	2010	LB10Unknown008
Bru1199	3	2	3	2	1	5	3	2	8	8	B. melitensis	Human	China	Asia	2010	LB10Unknown009
Bru1200	3	2	3	2	1	5	3	2	8	8	B. melitensis	Human	China	Asia	2010	LB10Unknown010
Bru1201	3	2	3	2	1	5	3	2	8	8	B. melitensis	Human	China	Asia	2010	LB10Unknown011
Bru1202	3	2	3	2	1	5	3	2	8	8	B. melitensis	Human	China	Asia	2010	LB10Unknown012
Bru1203	3	2	3	2	1	5	3	2	8	8	B. melitensis	Human	China	Asia	2010	LB10Unknown013
Bru1204	3	2	3	2	1	5	3	2	8	8	B. melitensis	Human	China	Asia	2010	LB10Unknown019
Bru1205	3	2	3	2	1	5	3	2	8	8	B. melitensis	Human	China	Asia	2010	LB10Unknown041
Bru1206	3	2	3	2	1	5	3	2	8	8	B. melitensis	Human	China	Asia	2011	LB11Unknown002
Bru1207	3	2	3	2	1	5	3	2	8	8	B. melitensis	Human	China	Asia	2011	LB11Unknown003
Bru1208	3	2	3	2	1	5	3	2	8	8	B. melitensis	Human	China	Asia	2011	LB11Unknown011
Bru1209	3	2	3	2	1	5	3	2	8	8	B. melitensis	Human	China	Asia	2011	LB11Unknown012
Bru1210	3	2	3	2	1	5	3	2	8	8	B. melitensis	Human	China	Asia	2011	LB11Unknown015
Bru1211	3	2	3	2	1	5	3	2	8	8	B. melitensis	Human	China	Asia	2011	LB11Unknown017
Bru1212	3	2	3	2	1	5	3	2	8	8	B. melitensis	Human	China	Asia	2011	LB11Unknown019
Bru1213	3	2	3	2	1	5	3	2	8	8	B. melitensis	Human	China	Asia	2011	LB11Unknown020
Bru1214	3	2	3	2	1	5	3	2	8	8	B. melitensis	Human	China	Asia	2011	LB11Unknown031
Bru1215	3	2	3	2	1	5	3	2	8	8	B. melitensis	Human	China	Asia	2012	LB12Unknown001
Bru1216	3	2	3	2	1	5	3	2	8	8	B. melitensis	Human	China	Asia	2012	LB12Unknown002
Bru1217	3	2	3	2	1	5	3	2	8	8	B. melitensis	Human	China	Asia	2012	LB12Unknown003
Bru1218	3	2	3	2	1	5	3	2	8	8	B. melitensis	Human	China	Asia	2012	LB12Unknown004
Bru1219	3	2	3	2	1	5	3	2	8	8	B. melitensis	Human	China	Asia	2012	LB12Unknown005
Bru1220	3	2	3	2	1	5	3	2	8	8	B. melitensis	Human	China	Asia	2012	LB12Unknown006
Bru1221	3	2	3	2	1	5	3	2	8	8	B. melitensis	Human	China	Asia	2012	LB12Unknown007
Bru1222	3	2	3	2	1	5	3	2	8	8	B. melitensis	Human	China	Asia	2012	LB12Unknown008
Bru1223	3	2	3	2	1	5	3	2	8	8	B. melitensis	Human	China	Asia	2012	LB12Unknown009
Bru1224	3	2	3	2	1	5	3	2	8	8	B. melitensis	Human	China	Asia	2012	LB12Unknown012
Bru1225	3	2	3	2	1	5	3	2	8	8	B. melitensis	Human	China	Asia	2012	LB12Unknown014
Bru1226	3	2	3	2	1	5	3	2	8	8	B. melitensis	Human	China	Asia	2012	LB12Unknown015
Bru1227	3	2	3	2	1	5	3	2	8	8	B. melitensis	Sheep	China	Asia	2010	LL3
Bru1228	3	2	3	2	1	5	3	2	8	8	B. melitensis	Sheep	China	Asia	2010	LL4
Bru1229	3	2	3	2	1	5	3	2	8	8	B. melitensis	Human	China	Asia	2023	HB23SZ0183BRU
Bru1230	3	2	3	2	1	5	3	2	8	8	B. melitensis	Human	China	Asia	2023	HB23SZ0221BRU
Bru1231	3	2	3	2	1	5	3	2	8	8	B. melitensis	Human	China	Asia	2023	HB23SZ0206BRU
Bru1232	3	2	3	2	1	5	3	2	8	8	B. melitensis	Human	China	Asia	2023	HB23SZ0224BRU
Bru1233	3	2	3	2	1	5	3	2	8	8	B. melitensis	Human	China	Asia	2023	HB23SZ0307BRU
Bru1234	3	2	3	2	1	5	3	2	8	8	B. melitensis	Human	China	Asia	2022	HB22BRU003
Bru1235	3	2	3	2	1	5	3	2	8	8	B. melitensis	Human	China	Asia	2023	HB23SZ0205BRU
Bru1236	3	2	3	2	1	5	3	2	8	8	B. melitensis	Human	China	Asia	2021	HB21BRU03
Bru1237	3	2	3	2	1	5	3	2	8	8	B. melitensis	Human	China	Asia	2021	HB21BRU06
Bru1238	3	2	3	2	1	5	3	2	8	8	B. melitensis	Human	China	Asia	2021	HB21BRU07
Bru1239	3	2	3	2	1	5	3	2	8	8	B. melitensis	Human	China	Asia	2022	HB22BRU004
Bru1240	3	2	3	2	1	5	3	2	8	8	B. melitensis	Human	China	Asia	2021	HB21BRU02
Bru1241	3	2	3	2	1	5	3	2	8	8	B. melitensis	Human	China	Asia	2021	HB21BRU05
Bru1242	3	2	3	2	1	5	3	2	8	8	B. melitensis	Human	China	Asia	2023	HB23SZ0216BRU
Bru1243	3	2	3	2	1	5	3	2	8	8	B. melitensis	Human	China	Asia	2023	HB23SZ0253BRU
Bru1244	3	2	3	2	1	5	3	2	8	8	B. melitensis	Human	China	Asia	2022	HB22BRU005
Bru1245	3	2	3	2	1	5	3	2	8	8	B. melitensis	Human	China	Asia	2021	HB21BRU04
Bru1246	3	2	3	2	1	5	3	2	8	8	B. melitensis	Human	China	Asia	2023	HB23SZ0182BRU
Bru1247	3	2	3	2	1	5	3	2	8	8	B. melitensis	Human	China	Asia	2021	HB21BRU01
Bru1248	3	2	3	2	1	5	3	2	8	8	B. melitensis	Human	China	Asia	2021	HB21BRU08
Bru1249	3	2	3	2	1	5	3	2	8	8	B. melitensis	Human	China	Asia	2021	HB21BRU09
Bru1250	3	2	3	2	1	5	3	2	8	8	B. melitensis	Human	China	Asia	2023	HB23SZ0215BRU
Bru1251	3	2	3	2	1	5	3	2	8	8	B. melitensis	Human	China	Asia	2023	HB23SZ0352BRU
Bru1252	3	2	3	2	1	5	3	2	8	8	B. melitensis	Human	China	Asia	2023	HB23SZ0319BRU
Bru1253	3	2	3	2	1	5	3	2	8	8	B. melitensis	Human	China	Asia	2023	HB23SZ0351BRU
Bru1254	3	2	3	2	1	5	3	2	8	8	B. melitensis	Human	China	Asia		NM001
Bru1255	3	2	3	2	1	5	3	2	8	8	B. melitensis	Human	China	Asia		NM002
Bru1256	3	2	3	2	1	5	3	2	8	8	B. melitensis	Human	China	Asia		NM003
Bru1257	3	2	3	2	1	5	3	2	8	8	B. melitensis	Human	China	Asia		NM004
Bru1258	3	2	3	2	1	5	3	2	8	8	B. melitensis	Human	China	Asia		NM005
Bru1259	3	2	3	2	1	5	3	2	8	8	B. melitensis	Human	China	Asia		NM006
Bru1260	3	2	3	2	1	5	3	2	8	8	B. melitensis	Human	China	Asia		NM007
Bru1261	3	2	3	2	1	5	3	2	8	8	B. melitensis	Human	China	Asia		NM008
Bru1262	3	2	3	2	1	5	3	2	8	8	B. melitensis	Human	China	Asia		NM009
Bru1263	3	2	3	2	1	5	3	2	8	8	B. melitensis	Human	China	Asia		NM010
Bru1264	3	2	3	2	1	5	3	2	8	8	B. melitensis	Human	China	Asia		NM011
Bru1265	3	2	3	2	1	5	3	2	8	8	B. melitensis	Human	China	Asia		NM012
Bru1266	3	2	3	2	1	5	3	2	8	8	B. melitensis	Human	China	Asia		NM013
Bru1267	3	2	3	2	1	5	3	2	8	8	B. melitensis	Human	China	Asia		NM014
Bru1268	3	2	3	2	1	5	3	2	8	8	B. melitensis	Human	China	Asia		NM015
Bru1269	3	2	3	2	1	5	3	2	8	8	B. melitensis	Human	China	Asia		NM016
Bru1270	3	2	3	2	1	5	3	2	8	8	B. melitensis	Human	China	Asia		NM017
Bru1271	3	2	3	2	1	5	3	2	8	8	B. melitensis	Human	China	Asia		NM018
Bru1272	3	2	3	2	1	5	3	2	8	8	B. melitensis	Human	China	Asia		NM019
Bru1273	3	2	3	2	1	5	3	2	8	8	B. melitensis	Human	China	Asia		NM020
Bru1274	3	2	3	2	1	5	3	2	8	8	B. melitensis	Human	China	Asia		NM021
Bru1275	3	2	3	2	1	5	3	2	8	8	B. melitensis	Human	China	Asia		NM022
Bru1276	3	2	3	2	1	5	3	2	8	8	B. melitensis	Human	China	Asia		NM023
Bru1277	3	2	3	2	1	5	3	2	8	8	B. melitensis	Human	China	Asia		NM024
Bru1278	3	2	3	2	1	5	3	2	8	8	B. melitensis	Human	China	Asia		NM025
Bru1279	3	2	3	2	1	5	3	2	8	8	B. melitensis	Human	China	Asia		NM026
Bru1280	3	2	3	2	1	5	3	2	8	8	B. melitensis	Human	China	Asia		NM027
Bru1281	3	2	3	2	1	5	3	2	8	8	B. melitensis	Human	China	Asia		NM028
Bru1282	3	2	3	2	1	5	3	2	8	8	B. melitensis	Human	China	Asia	2019	B1
Bru1283	3	2	3	2	1	5	3	2	8	8	B. melitensis	Human	China	Asia	2021	B2
Bru1284	3	2	3	2	1	5	3	2	8	8	B. melitensis	Human	China	Asia	2019	B3
Bru1285	3	2	3	2	1	5	3	2	8	8	B. melitensis	Human	China	Asia	2012	B4
Bru1286	3	2	3	2	1	5	3	2	8	8	B. melitensis	Human	China	Asia	2019	B5
Bru1287	3	2	3	2	1	5	3	2	8	8	B. melitensis	Human	China	Asia	2022	B6
Bru1288	3	2	3	2	1	5	3	2	8	8	B. melitensis	Human	China	Asia	2022	B7
Bru1289	3	2	3	2	1	5	3	2	8	8	B. melitensis	Human	China	Asia	2012	B8
Bru1290	3	2	3	2	1	5	3	2	8	8	B. melitensis	Human	China	Asia	2016	B9
Bru1291	3	2	3	2	1	5	3	2	8	8	B. melitensis	Human	China	Asia	2022	B10
Bru1292	3	2	3	2	1	5	3	2	8	8	B. melitensis	Human	China	Asia	2016	B11
Bru1293	3	2	3	2	1	5	3	2	8	8	B. melitensis	Human	China	Asia		31
Bru1294	3	2	3	2	1	5	3	2	8	8	B. melitensis	Human	China	Asia		32
Bru1295	3	2	3	2	1	5	3	2	8	8	B. melitensis	Human	China	Asia		33
Bru1296	3	2	3	2	1	5	3	2	8	8	B. melitensis	Human	China	Asia		34
Bru1297	3	2	3	2	1	5	3	2	8	8	B. melitensis	Human	China	Asia		35
Bru1298	3	2	3	2	1	5	3	2	8	8	B. melitensis	Human	China	Asia		36
Bru1299	3	2	3	2	1	5	3	2	8	8	B. melitensis	Human	China	Asia		37
Bru1300	3	2	3	2	1	5	3	2	8	8	B. melitensis	Human	China	Asia		38
Bru1301	3	2	3	2	1	5	3	2	8	8	B. melitensis	Human	China	Asia		39
Bru1302	3	2	3	2	1	5	3	2	8	8	B. melitensis	Human	China	Asia		40
Bru1303	3	2	3	2	1	5	3	2	8	8	B. melitensis	Human	China	Asia		41
Bru1304	3	2	3	2	1	5	3	2	8	8	B. melitensis	Human	China	Asia		42
Bru1305	3	2	3	2	1	5	3	2	8	8	B. melitensis	Human	China	Asia		43
Bru1306	3	2	3	2	1	5	3	2	8	8	B. melitensis	Human	China	Asia		44
Bru1307	3	2	3	2	1	5	3	2	8	8	B. melitensis	Human	China	Asia		45
Bru1308	3	2	3	2	1	5	3	2	8	8	B. melitensis	Human	China	Asia		46
Bru1309	3	2	3	2	1	5	3	2	8	8	B. melitensis	Human	China	Asia	2023	HN001
Bru1310	3	2	3	2	1	5	3	2	8	8	B. melitensis	Human	China	Asia	2023	HN002
Bru1311	3	2	3	2	1	5	3	2	8	8	B. melitensis	Human	China	Asia	2023	HN003
Bru1312	3	2	3	2	1	5	3	2	8	8	B. melitensis	Human	China	Asia	2023	HN004
Bru1313	3	2	3	2	1	5	3	2	8	8	B. melitensis	Human	China	Asia	2023	HN005
Bru1314	3	2	3	2	1	5	3	2	8	8	B. melitensis	Human	China	Asia	2023	HN006
Bru1315	3	2	3	2	1	5	3	2	8	8	B. melitensis	Human	China	Asia	2023	HN007
Bru1316	3	2	3	2	1	5	3	2	8	8	B. melitensis	Human	China	Asia	2023	HN008
Bru1317	3	2	3	2	1	5	3	2	8	8	B. melitensis	Human	China	Asia	2023	HN009
Bru1318	3	2	3	2	1	5	3	2	8	8	B. melitensis	Human	China	Asia	2023	HN010
Bru1319	3	2	3	2	1	5	3	2	8	8	B. melitensis	Human	China	Asia	2023	HN011
Bru1320	3	2	3	2	1	5	3	2	8	8	B. melitensis	Human	China	Asia	2023	HN012
Bru1321	3	2	3	2	1	5	3	2	8	8	B. melitensis	Human	China	Asia	2023	HN013
Bru1322	3	2	3	2	1	5	3	2	8	8	B. melitensis	Human	China	Asia	2023	HN014
Bru1323	3	2	3	2	1	5	3	2	8	8	B. melitensis	Human	China	Asia	2023	HN015
Bru1324	3	2	3	2	1	5	3	2	8	8	B. melitensis	Human	China	Asia	2023	HN016
Bru1325	3	2	3	2	1	5	3	2	8	8	B. melitensis	Human	China	Asia	2023	HN017
Bru1326	3	2	3	2	1	5	3	2	8	8	B. melitensis	Human	China	Asia	2023	HN018
Bru1327	3	2	3	2	1	5	3	2	8	8	B. melitensis	Human	China	Asia	2023	HN019
Bru1328	3	2	3	2	1	5	3	2	8	8	B. melitensis	Human	China	Asia		YN001
Bru1329	3	2	3	2	1	5	3	2	8	8	B. melitensis	Human	China	Asia		YN002
Bru1330	3	2	3	2	1	5	3	2	8	8	B. melitensis	Human	China	Asia		YN003
Bru1331	3	2	3	2	1	5	3	2	8	8	B. melitensis	Human	China	Asia		YN004
Bru1332	3	2	3	2	1	5	3	2	8	8	B. melitensis	Human	China	Asia		YN005
Bru1333	3	2	3	2	1	5	3	2	8	8	B. melitensis	Human	China	Asia		YN006
Bru1334	3	2	3	2	1	5	3	2	8	8	B. melitensis	Human	China	Asia		YN007
Bru1335	3	2	3	2	1	5	3	2	8	8	B. melitensis	Human	China	Asia		YN008
Bru1336	3	2	3	2	1	5	3	2	8	8	B. melitensis	Human	China	Asia		YN009
Bru1337	3	2	3	2	1	5	3	2	8	8	B. melitensis	Human	China	Asia		YN010
Bru1338	3	2	3	2	1	5	3	2	8	8	B. melitensis	Human	China	Asia		YN011
Bru1339	3	2	3	2	1	5	3	2	8	8	B. melitensis	Human	China	Asia		YN012
Bru1340	3	2	3	2	1	5	3	2	8	8	B. melitensis	Human	China	Asia		YN013
Bru1341	3	2	3	2	1	5	3	2	8	8	B. melitensis	Human	China	Asia		YN014
Bru1342	3	2	3	2	1	5	3	2	8	8	B. melitensis	Human	China	Asia		YN015
Bru1343	3	2	3	2	1	5	3	2	8	8	B. melitensis	Human	China	Asia		YN016
Bru1344	3	2	3	2	1	5	3	2	8	8	B. melitensis	Human	China	Asia		YN017
Bru1345	3	2	3	2	1	5	3	2	8	8	B. melitensis	Human	China	Asia		YN018
Bru1346	3	2	3	2	1	5	3	2	8	8	B. melitensis	Human	China	Asia		YN019
Bru1347	3	2	3	2	1	5	3	2	8	8	B. melitensis	Human	China	Asia		YN020
Bru1348	3	2	3	2	1	5	3	2	8	8	B. melitensis	Human	China	Asia		YN021
Bru1349	3	2	3	2	1	5	3	2	8	8	B. melitensis	Human	China	Asia		YN022
Bru1350	3	2	3	2	1	5	3	2	8	8	B. melitensis	Human	China	Asia		YN023
Bru1351	3	2	3	2	1	5	3	2	8	8	B. melitensis	Human	China	Asia		YN024
Bru1352	3	2	3	2	1	5	3	2	8	8	B. melitensis	Human	China	Asia		YN025
Bru1353	3	2	3	2	1	5	3	2	8	8	B. melitensis	Human	China	Asia		YN026
Bru1354	3	2	3	2	1	5	3	2	8	8	B. melitensis	Human	China	Asia		YN027
Bru1355	3	2	3	2	1	5	3	2	8	8	B. melitensis	Human	China	Asia		YN028
Bru1356	3	2	3	2	1	5	3	2	8	8	B. melitensis	Human	China	Asia		YN029
Bru1357	3	2	3	2	1	5	3	2	8	8	B. melitensis	Human	China	Asia		YN030
Bru1358	3	2	3	2	1	5	3	2	8	8	B. melitensis	Human	China	Asia		YN031
Bru1359	3	2	3	2	1	5	3	2	8	8	B. melitensis	Human	China	Asia		YN032
Bru1360	3	2	3	2	1	5	3	2	8	8	B. melitensis	Human	China	Asia		YN033
Bru1361	3	2	3	2	1	5	3	2	8	8	B. melitensis	Human	China	Asia		YN034
Bru1362	3	2	3	2	1	5	3	2	8	8	B. melitensis	Human	China	Asia		YN035
Bru1363	3	2	3	2	1	5	3	2	8	8	B. melitensis	Human	China	Asia		YN036
Bru1364	3	2	3	2	1	5	3	2	8	8	B. melitensis	Human	China	Asia		YN037
Bru1365	3	2	3	2	1	5	3	2	8	8	B. melitensis	Human	China	Asia		YN038
Bru1366	3	2	3	2	1	5	3	2	8	8	B. melitensis	Human	China	Asia		YN039
Bru1367	3	2	3	2	1	5	3	2	8	8	B. melitensis	Human	China	Asia		YN040
Bru1368	3	2	3	2	1	5	3	2	8	8	B. melitensis	Human	China	Asia		YN041
Bru1369	3	2	3	2	1	5	3	2	8	8	B. melitensis	Human	China	Asia		YN042
Bru1370	3	2	3	2	1	5	3	2	8	8	B. melitensis	Human	China	Asia		YN043
Bru1371	3	2	3	2	1	5	3	2	8	8	B. melitensis	Human	China	Asia		YN044
Bru1372	3	2	3	2	1	5	3	2	8	8	B. melitensis	Human	China	Asia		YN045
Bru1373	3	2	3	2	1	5	3	2	8	8	B. melitensis	Human	China	Asia		YN046
Bru1374	3	2	3	2	1	5	3	2	8	8	B. melitensis	Human	China	Asia		YN047
Bru1375	3	2	3	2	1	5	3	2	8	8	B. melitensis	Human	China	Asia		YN048
Bru1376	3	2	3	2	1	5	3	2	8	8	B. melitensis	Human	China	Asia		YN049
Bru1377	3	2	3	2	1	5	3	2	8	8	B. melitensis	Human	China	Asia		YN050
Bru1378	3	2	3	2	1	5	3	2	8	8	B. melitensis	Human	China	Asia		YN051
Bru1379	3	2	3	2	1	5	3	2	8	8	B. melitensis	Human	China	Asia		YN052
Bru1380	3	2	3	2	1	5	3	2	8	8	B. melitensis	Human	China	Asia		YN053
Bru1381	3	2	3	2	1	5	3	2	8	8	B. melitensis	Human	China	Asia		YN054
Bru1382	3	2	3	2	1	5	3	2	8	8	B. melitensis	Human	China	Asia		YN055
Bru1383	3	2	3	2	1	5	3	2	8	8	B. melitensis	Human	China	Asia		YN056
Bru1384	3	2	3	2	1	5	3	2	8	8	B. melitensis	Human	China	Asia		YN057
Bru1385	3	2	3	2	1	5	3	2	8	8	B. melitensis	Human	China	Asia		YN058
Bru1386	3	2	3	2	1	5	3	2	8	8	B. melitensis	Human	China	Asia		YN059
Bru1387	3	2	3	2	1	5	3	2	8	8	B. melitensis	Human	China	Asia		YN060
Bru1388	3	2	3	2	1	5	3	2	8	8	B. melitensis	Human	China	Asia		YN061
Bru1389	3	2	3	2	1	5	3	2	8	8	B. melitensis	Human	China	Asia		YN062
Bru1390	3	2	3	2	1	5	3	2	8	8	B. melitensis	Human	China	Asia		YN063
Bru1391	3	2	3	2	1	5	3	2	8	8	B. melitensis	Human	China	Asia		YN064
Bru1392	3	2	3	2	1	5	3	2	8	8	B. melitensis	Human	China	Asia		YN065
Bru1393	3	2	3	2	1	5	3	2	8	8	B. melitensis	Human	China	Asia		YN066
Bru1394	3	2	3	2	1	5	3	2	8	8	B. melitensis	Human	China	Asia		YN067
Bru1395	3	2	3	2	1	5	3	2	8	8	B. melitensis	Human	China	Asia		YN068
Bru1396	3	2	3	2	1	5	3	2	8	8	B. melitensis	Human	China	Asia		YN069
Bru1397	3	2	3	2	1	5	3	2	8	8	B. melitensis	Human	China	Asia		YN070
Bru1398	3	2	3	2	1	5	3	2	8	8	B. melitensis	Human	China	Asia		YN071
Bru1399	3	2	3	2	1	5	3	2	8	8	B. melitensis	Human	China	Asia		YN072
Bru1400	3	2	3	2	1	5	3	2	8	8	B. melitensis	Human	China	Asia		YN073
Bru1401	3	2	3	2	1	5	3	2	8	8	B. melitensis	Human	China	Asia		YN074
Bru1402	3	2	3	2	1	5	3	2	8	8	B. melitensis	Human	China	Asia		YN075
Bru1403	3	2	3	2	1	5	3	2	8	8	B. melitensis	Human	China	Asia		YN076
Bru1404	3	2	3	2	1	5	3	2	8	8	B. melitensis	Human	China	Asia		YN077
Bru1405	3	2	3	2	1	5	3	2	8	8	B. melitensis	Human	China	Asia		YN078
Bru1406	3	2	3	2	1	5	3	2	8	8	B. melitensis	Human	China	Asia		YN079
Bru1407	3	2	3	2	1	5	3	2	8	8	B. melitensis	Human	China	Asia		YN080
Bru1408	3	2	3	2	1	5	3	2	8	8	B. melitensis	Human	China	Asia		YN081
Bru1409	3	2	3	2	1	5	3	2	8	8	B. melitensis	Human	China	Asia		YN082
Bru1410	3	2	3	2	1	5	3	2	8	8	B. melitensis	Human	China	Asia		YN083
Bru1411	3	2	3	2	1	5	3	2	8	8	B. melitensis	Human	China	Asia		YN084
Bru1412	3	2	3	2	1	5	3	2	8	8	B. melitensis	Human	China	Asia		YN085
Bru1413	3	2	3	2	1	5	3	2	8	8	B. melitensis	Human	China	Asia		YN086
Bru1414	3	2	3	2	1	5	3	2	8	8	B. melitensis	Human	China	Asia		YN087
Bru1415	3	2	3	2	1	5	3	2	8	8	B. melitensis	Human	China	Asia		YN088
Bru1416	3	2	3	2	1	5	3	2	8	8	B. melitensis	Human	China	Asia		YN089
Bru1417	3	2	3	2	1	5	3	2	8	8	B. melitensis	Human	China	Asia		YN090
Bru1418	3	2	3	2	1	5	3	2	8	8	B. melitensis	Human	China	Asia	2022	Y23028
Bru1419	3	2	3	2	1	5	3	2	8	8	B. melitensis	Human	China	Asia	2022	Y23043
Bru1420	3	2	3	2	1	5	3	2	8	8	B. melitensis	Human	China	Asia	2023	Y23102
Bru1421	3	2	3	2	1	5	3	2	8	8	B. melitensis	Human	China	Asia	2023	Y23103
Bru1422	3	2	3	2	1	5	3	2	8	8	B. melitensis	Human	China	Asia	2023	Y23104
Bru1423	3	2	3	2	1	5	3	2	8	8	B. melitensis	Human	China	Asia	2023	Y23116
Bru1424	3	2	3	2	1	5	3	2	8	8	B. melitensis	Human	China	Asia	2023	Y23117
Bru1425	3	2	3	2	1	5	3	2	8	8	B. melitensis	Human	China	Asia	2023	Y23118
Bru1426	3	2	3	2	1	5	3	2	8	8	B. melitensis	Human	China	Asia	2023	Y23126
Bru1427	3	2	3	2	1	5	3	2	8	8	B. melitensis	Human	China	Asia	2023	Y23127
Bru1428	3	2	3	2	1	5	3	2	8	8	B. melitensis	Human	China	Asia	2023	Y23128
Bru1429	3	2	3	2	1	5	3	2	8	8	B. melitensis	Human	China	Asia	2023	Y23129
Bru1430	3	2	3	2	1	5	3	2	8	8	B. melitensis	Human	China	Asia	2023	Y23139
Bru1431	3	2	3	2	1	5	3	2	8	8	B. melitensis	Human	China	Asia	2023	Y23140
Bru1432	3	2	3	2	1	5	3	2	8	8	B. melitensis	Human	China	Asia	2023	Y23145
Bru1433	3	2	3	2	1	5	3	2	8	8	B. melitensis	Human	China	Asia	2023	Y23146
Bru1434	3	2	3	2	1	5	3	2	8	8	B. melitensis	Human	China	Asia	2023	Y23149
Bru1435	3	2	3	2	1	5	3	2	8	8	B. melitensis	Human	China	Asia	2023	Y23150
Bru1436	3	2	3	2	1	5	3	2	8	8	B. melitensis	Human	China	Asia	2023	Y23155
Bru1437	3	2	3	2	1	5	3	2	8	8	B. melitensis	Human	China	Asia	2023	Y23156
Bru1438	3	2	3	2	1	5	3	2	8	8	B. melitensis	Human	China	Asia	2023	Y23157
Bru1439	3	2	3	2	1	5	3	2	8	8	B. melitensis	Human	China	Asia	2023	Y23158
Bru1440	3	2	3	2	1	5	3	2	8	8	B. melitensis	Human	China	Asia	2023	Y23159
Bru1441	3	2	3	2	1	5	3	2	8	8	B. melitensis	Human	China	Asia	2023	Y23160
Bru1442	3	2	3	2	1	5	3	2	8	8	B. melitensis	Human	China	Asia	2023	Y23161
Bru1443	3	2	3	2	1	5	3	2	8	8	B. melitensis	Human	China	Asia	2023	Y23162
Bru1444	3	2	3	2	1	5	3	2	8	8	B. melitensis	Human	China	Asia	2023	Y23169
Bru1445	3	2	3	2	1	5	3	2	8	8	B. melitensis	Human	China	Asia	2023	Y23173
Bru1446	3	2	3	2	1	5	3	2	8	8	B. melitensis	Human	China	Asia	2023	Y23177
Bru1447	3	2	3	2	1	5	3	2	8	8	B. melitensis	Human	China	Asia	2023	Y23183
Bru1448	3	2	3	2	1	5	3	2	8	8	B. melitensis	Human	China	Asia	2023	Y23192
Bru1449	3	2	3	2	1	5	3	2	8	8	B. melitensis	Human	China	Asia	2023	Y23218
Bru1450	3	2	3	2	1	5	3	2	8	8	B. melitensis	Human	China	Asia	2023	Y23221
Bru1451	3	2	3	2	1	5	3	2	8	8	B. melitensis	Human	China	Asia	2023	Y23225
Bru1452	3	2	3	2	1	5	3	2	8	8	B. melitensis	Human	China	Asia	2023	Y23227
Bru1453	3	2	3	2	1	5	3	2	8	8	B. melitensis	Human	China	Asia	2024	Y24003
Bru1454	3	2	3	2	1	5	3	2	8	8	B. melitensis	Human	China	Asia	2024	Y24065
Bru1455	3	2	3	2	1	5	3	2	8	8	B. melitensis	Human	China	Asia	2024	Y24198
Bru1456	3	2	3	2	1	5	3	2	8	8	B. melitensis	Human	China	Asia	2024	Y24231
Bru1457	3	2	3	2	1	5	3	2	8	8	B. melitensis	Human	China	Asia	2023	Y23044
Bru1458	3	2	3	2	1	5	3	2	8	8	B. melitensis	Human	China	Asia	2023	Y23045
Bru1459	3	2	3	2	1	5	3	2	8	8	B. melitensis	Human	China	Asia	2023	Y23046
Bru1460	3	2	3	2	1	5	3	2	8	8	B. melitensis	Human	China	Asia	2023	Y23001
Bru1461	3	2	3	2	1	5	3	2	8	8	B. melitensis	Human	China	Asia	2023	Y23047
Bru1462	3	2	3	2	1	5	3	2	8	8	B. melitensis	Human	China	Asia	2023	Y23050
Bru1463	3	2	3	2	1	5	3	2	8	8	B. melitensis	Human	China	Asia	2023	Y23049
Bru1464	3	2	3	2	1	5	3	2	8	8	B. melitensis	Human	China	Asia	2023	Y23054
Bru1465	3	2	3	2	1	5	3	2	8	8	B. melitensis	Human	China	Asia	2023	Y23014
Bru1466	3	2	3	2	1	5	3	2	8	8	B. melitensis	Human	China	Asia	2023	Y23010
Bru1467	3	2	3	2	1	5	3	2	8	8	B. melitensis	Human	China	Asia	2023	Y23002
Bru1468	3	2	3	2	1	5	3	2	8	8	B. melitensis	Human	China	Asia	2023	Y23079
Bru1469	3	2	3	2	1	5	3	2	8	8	B. melitensis	Human	China	Asia	2023	Y23003
Bru1470	3	2	3	2	1	5	3	2	8	8	B. melitensis	Human	China	Asia	2023	Y23004
Bru1471	3	2	3	2	1	5	3	2	8	8	B. melitensis	Human	China	Asia	2023	Y23022
Bru1472	3	2	3	2	1	5	3	2	8	8	B. melitensis	Human	China	Asia	2023	Y23005
Bru1473	3	2	3	2	1	5	3	2	8	8	B. melitensis	Human	China	Asia	2023	Y23027
Bru1474	3	2	3	2	1	5	3	2	8	8	B. melitensis	Human	China	Asia	2023	Y23011
Bru1475	3	2	3	2	1	5	3	2	8	8	B. melitensis	Human	China	Asia	2023	Y23072
Bru1476	3	2	3	2	1	5	3	2	8	8	B. melitensis	Human	China	Asia	2023	Y23026
Bru1477	3	2	3	2	1	5	3	2	8	8	B. melitensis	Human	China	Asia	2023	Y23082
Bru1478	3	2	3	2	1	5	3	2	8	8	B. melitensis	Human	China	Asia	2023	Y23015
Bru1479	3	2	3	2	1	5	3	2	8	8	B. melitensis	Human	China	Asia	2023	Y23060
Bru1480	3	2	3	2	1	5	3	2	8	8	B. melitensis	Human	China	Asia	2023	Y23024
Bru1481	3	2	3	2	1	5	3	2	8	8	B. melitensis	Human	China	Asia	2023	Y23025
Bru1482	3	2	3	2	1	5	3	2	8	8	B. melitensis	Human	China	Asia	2023	Y23053
Bru1483	3	2	3	2	1	5	3	2	8	8	B. melitensis	Human	China	Asia	2023	Y23075
Bru1484	3	2	3	2	1	5	3	2	8	8	B. melitensis	Human	China	Asia	2023	Y23062
Bru1485	3	2	3	2	1	5	3	2	8	8	B. melitensis	Human	China	Asia	2023	Y23078
Bru1486	3	2	3	2	1	5	3	2	8	8	B. melitensis	Human	China	Asia	2023	Y23061
Bru1487	3	2	3	2	1	5	3	2	8	8	B. melitensis	Human	China	Asia	2023	Y23073
Bru1488	3	2	3	2	1	5	3	2	8	8	B. melitensis	Human	China	Asia	2023	Y23089
Bru1489	3	2	3	2	1	5	3	2	8	8	B. melitensis	Human	China	Asia	2023	Y23065
Bru1490	3	2	3	2	1	5	3	2	8	8	B. melitensis	Human	China	Asia	2023	Y23083
Bru1491	3	2	3	2	1	5	3	2	8	8	B. melitensis	Human	China	Asia	2023	Y24260
Bru1492	3	2	3	2	1	5	3	2	8	8	B. melitensis	Human	China	Asia	2023	Y23006
Bru1493	3	2	3	2	1	5	3	2	8	8	B. melitensis	Human	China	Asia	2023	Y24040
Bru1494	3	2	3	2	1	5	3	2	8	8	B. melitensis	Goat	China	Asia	2023	Y23007
Bru1495	3	2	3	2	1	5	3	2	8	8	B. melitensis	Goat	China	Asia	2023	Y23008
Bru1496	3	2	3	2	1	5	3	2	8	8	B. melitensis	Human	China	Asia	2023	Y23021
Bru1497	3	2	3	2	1	5	3	2	8	8	B. melitensis	Human	China	Asia	2023	Y23009
Bru1498	3	2	3	2	1	5	3	2	8	8	B. melitensis	Human	China	Asia	2024	Y24037
Bru1499	3	2	3	2	1	5	3	2	8	8	B. melitensis	Human	China	Asia	2024	Y24055
Bru1500	3	2	3	2	1	5	3	2	8	8	B. melitensis	Human	China	Asia	2024	Y24039
Bru1501	3	2	3	2	1	5	3	2	8	8	B. melitensis	Human	China	Asia	2024	Y24036
Bru1502	3	2	3	2	1	5	3	2	8	8	B. melitensis	Human	China	Asia	2024	Y24038
Bru1503	3	2	3	2	1	5	3	2	8	8	B. melitensis	Human	China	Asia	2024	Y24202
Bru1504	3	2	3	2	1	5	3	2	8	8	B. melitensis	Human	China	Asia	2024	Y24287
Bru1505	3	2	3	2	1	5	3	2	8	8	B. melitensis	Human	China	Asia	2024	Y24057
Bru1506	3	2	3	2	1	5	3	2	8	8	B. melitensis	Human	China	Asia	2024	Y24167
Bru1507	3	2	3	2	1	5	3	2	8	8	B. melitensis	Human	China	Asia	2024	Y24020
Bru1508	3	2	3	2	1	5	3	2	8	8	B. melitensis	Human	China	Asia	2024	Y24066
Bru1509	3	2	3	2	1	5	3	2	8	8	B. melitensis	Human	China	Asia	2024	Y24061
Bru1510	3	2	3	2	1	5	3	2	8	8	B. melitensis	Human	China	Asia	2024	Y24005
Bru1511	3	2	3	2	1	5	3	2	8	8	B. melitensis	Human	China	Asia	2024	Y24018
Bru1512	3	2	3	2	1	5	3	2	8	8	B. melitensis	Human	China	Asia	2024	Y24004
Bru1513	3	2	3	2	1	5	3	2	8	8	B. melitensis	Human	China	Asia	2024	Y24166
Bru1514	3	2	3	2	1	5	3	2	8	8	B. melitensis	Human	China	Asia	2024	Y24235
Bru1515	3	2	3	2	1	5	3	2	8	8	B. melitensis	Human	China	Asia	2024	Y24053
Bru1516	3	2	3	2	1	5	3	2	8	8	B. melitensis	Human	China	Asia	2024	Y24060
Bru1517	3	2	3	2	1	5	3	2	8	8	B. melitensis	Human	China	Asia	2024	Y24056
Bru1518	3	2	3	2	1	5	3	2	8	8	B. melitensis	Human	China	Asia	2024	Y24054
Bru1519	3	2	3	2	1	5	3	2	8	8	B. melitensis	Human	China	Asia	2024	Y24002
Bru1520	3	2	3	2	1	5	3	2	8	8	B. melitensis	Human	China	Asia	2024	Y24293
Bru1521	3	2	3	2	1	5	3	2	8	8	B. melitensis	Human	China	Asia	2024	Y24259
Bru1522	3	2	3	2	1	5	3	2	8	8	B. melitensis	Human	China	Asia	2024	Y24268
Bru1523	3	2	3	2	1	5	3	2	8	8	B. melitensis	Human	China	Asia	2024	Y24267
Bru1524	3	2	3	2	1	5	3	2	8	8	B. melitensis	Human	China	Asia	2024	Y24200
Bru1525	3	2	3	2	1	5	3	2	8	8	B. melitensis	Human	China	Asia	2024	Y24063
Bru1526	3	2	3	2	1	5	3	2	8	8	B. melitensis	Human	China	Asia	2024	Y24174
Bru1527	3	2	3	2	1	5	3	2	8	8	B. melitensis	Human	China	Asia	2024	Y24199
Bru1528	3	2	3	2	1	5	3	2	8	8	B. melitensis	Human	China	Asia	2024	Y24168
Bru1529	3	2	3	2	1	5	3	2	8	8	B. melitensis	Human	China	Asia	2024	Y24254
Bru1530	3	2	3	2	1	5	3	2	8	8	B. melitensis	Human	China	Asia	2024	Y24258
Bru1531	3	2	3	2	1	5	3	2	8	8	B. melitensis	Human	China	Asia	2024	Y24286
Bru1532	3	2	3	2	1	5	3	2	8	8	B. melitensis	Human	China	Asia	2024	Y24295
Bru1533	3	2	3	2	1	5	3	2	8	8	B. melitensis	Human	China	Asia	2024	Y24296
Bru1534	3	2	3	2	1	5	3	2	8	8	B. melitensis	Human	China	Asia		SC001
Bru1535	3	2	3	2	1	5	3	2	8	8	B. melitensis	Human	China	Asia		SC002
Bru1536	3	2	3	2	1	5	3	2	8	8	B. melitensis	Human	China	Asia		SC003
Bru1537	3	2	3	2	1	5	3	2	8	8	B. melitensis	Human	China	Asia		SC004
Bru1538	3	2	3	2	1	5	3	2	8	8	B. melitensis	Human	China	Asia		SC005
Bru1539	3	2	3	2	1	5	3	2	8	8	B. melitensis	Human	China	Asia		SC006
Bru1540	3	2	3	2	1	5	3	2	8	8	B. melitensis	Human	China	Asia		SC007
Bru1541	3	2	3	2	1	5	3	2	8	8	B. melitensis	Human	China	Asia		SC008
Bru1542	3	2	3	2	1	5	3	2	8	8	B. melitensis	Human	China	Asia		SC009
Bru1543	3	2	3	2	1	5	3	2	8	8	B. melitensis	Human	China	Asia		SC010
Bru1544	3	2	3	2	1	5	3	2	8	8	B. melitensis	Human	China	Asia		SC011
Bru1545	3	2	3	2	1	5	3	2	8	8	B. melitensis	Human	China	Asia		SC012
Bru1546	3	2	3	2	1	5	3	2	8	8	B. melitensis	Human	China	Asia		SC013
Bru1547	3	2	3	2	1	5	3	2	8	8	B. melitensis	Human	China	Asia		SC014
Bru1548	3	2	3	2	1	5	3	2	8	8	B. melitensis	Human	China	Asia		SC015
Bru1549	3	2	3	2	1	5	3	2	8	8	B. melitensis	Human	China	Asia		SC016
Bru1550	3	2	3	2	1	5	3	2	8	8	B. melitensis	Human	China	Asia		SC017
Bru1551	3	2	3	2	1	5	3	2	8	8	B. melitensis	Human	China	Asia		SC018
Bru1552	3	2	3	2	1	5	3	2	8	8	B. melitensis	Human	China	Asia		SC019
Bru1553	3	2	3	2	1	5	3	2	8	8	B. melitensis	Human	China	Asia		SC020
Bru1554	3	2	3	2	1	5	3	2	8	8	B. melitensis	Human	China	Asia		SC021
Bru1555	3	2	3	2	1	5	3	2	8	8	B. melitensis	Human	China	Asia		SC022
Bru1556	3	2	3	2	1	5	3	2	8	8	B. melitensis	Human	China	Asia		SC023
Bru1557	3	2	3	2	1	5	3	2	8	8	B. melitensis	Human	China	Asia		SC024
Bru1558	3	2	3	2	1	5	3	2	8	8	B. melitensis	Human	China	Asia		SC025
Bru1559	3	2	3	2	1	5	3	2	8	8	B. melitensis	Human	China	Asia		SC026
Bru1560	3	2	3	2	1	5	3	2	8	8	B. melitensis	Human	China	Asia		SC027
Bru1561	3	2	3	2	1	5	3	2	8	8	B. melitensis	Human	China	Asia		SC028
Bru1562	3	2	3	2	1	5	3	2	8	8	B. melitensis	Human	China	Asia		SC029
Bru1563	3	2	3	2	1	5	3	2	8	8	B. melitensis	Human	China	Asia		SC030
Bru1564	3	2	3	2	1	5	3	2	8	8	B. melitensis	Human	China	Asia		SC031
Bru1565	3	2	3	2	1	5	3	2	8	8	B. melitensis	Human	China	Asia		SC032
Bru1566	3	2	3	2	1	5	3	2	8	8	B. melitensis	Human	China	Asia		SC033
Bru1567	3	2	3	2	1	5	3	2	8	8	B. melitensis	Human	China	Asia		SC034
Bru1568	3	2	3	2	1	5	3	2	8	8	B. melitensis	Human	China	Asia		SC035
Bru1569	3	2	3	2	1	5	3	2	8	8	B. melitensis	Human	China	Asia		SC036
Bru1570	3	2	3	2	1	5	3	2	8	8	B. melitensis	Human	China	Asia		SC037
Bru1571	3	2	3	2	1	5	3	2	8	8	B. melitensis	Human	China	Asia		SC038
Bru1572	3	2	3	2	1	5	3	2	8	8	B. melitensis	Human	China	Asia		SC039
Bru1573	3	2	3	2	1	5	3	2	8	8	B. melitensis	Human	China	Asia		SC040
Bru1574	3	2	3	2	1	5	3	2	8	8	B. melitensis	Human	China	Asia		SC041
Bru1575	3	2	3	2	1	5	3	2	8	8	B. melitensis	Human	China	Asia		SC042
Bru1576	3	2	3	2	1	5	3	2	8	8	B. melitensis	Human	China	Asia		SC043
Bru1577	3	2	3	2	1	5	3	2	8	8	B. melitensis	Human	China	Asia		SC044
Bru1578	3	2	3	2	1	5	3	2	8	8	B. melitensis	Human	China	Asia		SC045
Bru1579	3	2	3	2	1	5	3	2	8	8	B. melitensis	Human	China	Asia		SC046
Bru1580	3	2	3	2	1	5	3	2	8	8	B. melitensis	Human	China	Asia		SC047
Bru1581	3	2	3	2	1	5	3	2	8	8	B. melitensis	Human	China	Asia		SC048
Bru1582	3	2	3	2	1	5	3	2	8	8	B. melitensis	Human	China	Asia		SC049
Bru1583	3	2	3	2	1	5	3	2	8	8	B. melitensis	Human	China	Asia		SC050
Bru1584	3	2	3	2	1	5	3	2	8	8	B. melitensis	Human	China	Asia		SC051
Bru1585	3	2	3	2	1	5	3	2	8	8	B. melitensis	Human	China	Asia		SC052
Bru1586	3	2	3	2	1	5	3	2	8	8	B. melitensis	Human	China	Asia		SC053
Bru1587	3	2	3	2	1	5	3	2	8	8	B. melitensis	Human	China	Asia		SC054
Bru1588	3	2	3	2	1	5	3	2	8	8	B. melitensis	Human	China	Asia		SC055
Bru1589	3	2	3	2	1	5	3	2	8	8	B. melitensis	Human	China	Asia		SC056
Bru1590	3	2	3	2	1	5	3	2	8	8	B. melitensis	Human	China	Asia		SC057
Bru1591	3	2	3	2	1	5	3	2	8	8	B. melitensis	Human	China	Asia		SC058
Bru1592	3	2	3	2	1	5	3	2	8	8	B. melitensis	Human	China	Asia		SC059
Bru1593	3	2	3	2	1	5	3	2	8	8	B. melitensis	Human	China	Asia		SC060
Bru1594	3	2	3	2	1	5	3	2	8	8	B. melitensis	Human	China	Asia	2018	JSUnknown2018Unknown1
Bru1595	3	2	3	2	1	5	3	2	8	8	B. melitensis	Human	China	Asia	2018	JSUnknown2018Unknown4
Bru1596	3	2	3	2	1	5	3	2	8	8	B. melitensis	Human	China	Asia	2018	JSUnknown2018Unknown6
Bru1597	3	2	3	2	1	5	3	2	8	8	B. melitensis	Human	China	Asia	2018	JSUnknown2018Unknown7
Bru1598	3	2	3	2	1	5	3	2	8	8	B. melitensis	Human	China	Asia	2018	JSUnknown2018Unknown8
Bru1599	3	2	3	2	1	5	3	2	8	8	B. melitensis	Human	China	Asia	2018	JSUnknown2018Unknown9
Bru1600	3	2	3	2	1	5	3	2	8	8	B. melitensis	Human	China	Asia	2018	JSUnknown2018Unknown10
Bru1601	3	2	3	2	1	5	3	2	8	8	B. melitensis	Human	China	Asia	2018	JSUnknown2018Unknown11
Bru1602	3	2	3	2	1	5	3	2	8	8	B. melitensis	Human	China	Asia	2018	JSUnknown2018Unknown12
Bru1603	3	2	3	2	1	5	3	2	8	8	B. melitensis	Human	China	Asia	2018	JSUnknown2018Unknown13
Bru1604	3	2	3	2	1	5	3	2	8	8	B. melitensis	Human	China	Asia	2018	JSUnknown2018Unknown14
Bru1605	3	2	3	2	1	5	3	2	8	8	B. melitensis	Human	China	Asia	2018	JSUnknown2018Unknown15
Bru1606	3	2	3	2	1	5	3	2	8	8	B. melitensis	Human	China	Asia	2018	JSUnknown2018Unknown16
Bru1607	3	2	3	2	1	5	3	2	8	8	B. melitensis	Human	China	Asia	2018	JSUnknown2018Unknown17
Bru1608	3	2	3	2	1	5	3	2	8	8	B. melitensis	Human	China	Asia	2018	JSUnknown2018Unknown18
Bru1609	3	2	3	2	1	5	3	2	8	8	B. melitensis	Human	China	Asia	2018	JSUnknown2018Unknown19
Bru1610	3	2	3	2	1	5	3	2	8	8	B. melitensis	Human	China	Asia	2018	JSUnknown2018Unknown20
Bru1611	3	2	3	2	1	5	3	2	8	8	B. melitensis	Human	China	Asia	2018	JSUnknown2018Unknown21
Bru1612	3	2	3	2	1	5	3	2	8	8	B. melitensis	Human	China	Asia	2018	JSUnknown2018Unknown22
Bru1613	3	2	3	2	1	5	3	2	8	8	B. melitensis	Human	China	Asia	2018	JSUnknown2018Unknown23
Bru1614	3	2	3	2	1	5	3	2	8	8	B. melitensis	Human	China	Asia	2018	JSUnknown2018Unknown24
Bru1615	3	2	3	2	1	5	3	2	8	8	B. melitensis	Human	China	Asia	2018	JSUnknown2018Unknown25
Bru1616	3	2	3	2	1	5	3	2	8	8	B. melitensis	Human	China	Asia	2018	JSUnknown2018Unknown26
Bru1617	3	2	3	2	1	5	3	2	8	8	B. melitensis	Human	China	Asia	2018	JSUnknown2018Unknown27
Bru1618	3	2	3	2	1	5	3	2	8	8	B. melitensis	Human	China	Asia	2018	JSUnknown2018Unknown28
Bru1619	3	2	3	2	1	5	3	2	8	8	B. melitensis	Human	China	Asia	2018	JSUnknown2018Unknown29
Bru1620	3	2	3	2	1	5	3	2	8	8	B. melitensis	Human	China	Asia	2018	JSUnknown2018Unknown30
Bru1621	3	2	3	2	1	5	3	2	8	8	B. melitensis	Human	China	Asia	2018	JSUnknown2018Unknown31
Bru1622	3	2	3	2	1	5	3	2	8	8	B. melitensis	Human	China	Asia	2018	JSUnknown2018Unknown32
Bru1623	3	2	3	2	1	5	3	2	8	8	B. melitensis	Human	China	Asia	2018	JSUnknown2018Unknown33
Bru1624	3	2	3	2	1	5	3	2	8	8	B. melitensis	Human	China	Asia	2018	JSUnknown2018Unknown34
Bru1625	3	2	3	2	1	5	3	2	8	8	B. melitensis	Human	China	Asia	2018	JSUnknown2018Unknown35
Bru1626	3	2	3	2	1	5	3	2	8	8	B. melitensis	Human	China	Asia	2018	JSUnknown2018Unknown36
Bru1627	3	2	3	2	1	5	3	2	8	8	B. melitensis	Human	China	Asia	2018	JSUnknown2018Unknown37
Bru1628	3	2	3	2	1	5	3	2	8	8	B. melitensis	Human	China	Asia	2018	JSUnknown2018Unknown38
Bru1629	3	2	3	2	1	5	3	2	8	8	B. melitensis	Human	China	Asia	2018	JSUnknown2018Unknown39
Bru1630	3	2	3	2	1	5	3	2	8	8	B. melitensis	Human	China	Asia	2018	JSUnknown2018Unknown41
Bru1631	3	2	3	2	1	5	3	2	8	8	B. melitensis	Human	China	Asia	2018	JSUnknown2018Unknown42
Bru1632	3	2	3	2	1	5	3	2	8	8	B. melitensis	Human	China	Asia	2018	JSUnknown2018Unknown43
Bru1633	3	2	3	2	1	5	3	2	8	8	B. melitensis	Human	China	Asia	2018	JSUnknown2018Unknown44
Bru1634	3	2	3	2	1	5	3	2	8	8	B. melitensis	Human	China	Asia	2018	JSUnknown2018Unknown45
Bru1635	3	2	3	2	1	5	3	2	8	8	B. melitensis	Human	China	Asia	2018	JSUnknown2018Unknown47
Bru1636	3	2	3	2	1	5	3	2	8	8	B. melitensis	Human	China	Asia	2018	JSUnknown2018Unknown48
Bru1637	3	2	3	2	1	5	3	2	8	8	B. melitensis	Human	China	Asia	2018	JSUnknown2018Unknown49
Bru1638	3	2	3	2	1	5	3	2	8	8	B. melitensis	Human	China	Asia	2018	JSUnknown2018Unknown51
Bru1639	3	2	3	2	1	5	3	2	8	8	B. melitensis	Human	China	Asia	2018	JSUnknown2018Unknown52
Bru1640	3	2	3	2	1	5	3	2	8	8	B. melitensis	Human	China	Asia	2018	JSUnknown2018Unknown53
Bru1641	3	2	3	2	1	5	3	2	8	8	B. melitensis	Human	China	Asia	2018	JSUnknown2018Unknown54
Bru1642	3	2	3	2	1	5	3	2	8	8	B. melitensis	Human	China	Asia	2018	JSUnknown2018Unknown55
Bru1643	3	2	3	2	1	5	3	2	8	8	B. melitensis	Human	China	Asia	2018	JSUnknown2018Unknown56
Bru1644	3	2	3	2	1	5	3	2	8	8	B. melitensis	Human	China	Asia	2018	JSUnknown2018Unknown58
Bru1645	3	2	3	2	1	5	3	2	8	8	B. melitensis	Human	China	Asia	2018	JSUnknown2018Unknown59
Bru1646	3	2	3	2	1	5	3	2	8	8	B. melitensis	Human	China	Asia	2018	JSUnknown2018Unknown60
Bru1647	3	2	3	2	1	5	3	2	8	8	B. melitensis	Human	China	Asia	2018	JSUnknown2018Unknown62
Bru1648	3	2	3	2	1	5	3	2	8	8	B. melitensis	Human	China	Asia	2018	JSUnknown2018Unknown63
Bru1649	3	2	3	2	1	5	3	2	8	8	B. melitensis	Human	China	Asia	2022	H4LYG01
Bru1650	3	2	3	2	1	5	3	2	8	8	B. melitensis	Human	China	Asia	2022	H2LYG02
Bru1651	3	2	3	2	1	5	3	2	8	8	B. melitensis	Human	China	Asia	2017	JSUnknown2017Unknown52
Bru1652	3	2	3	2	1	5	3	2	8	8	B. melitensis	Human	China	Asia	2017	JSUnknown2017Unknown59
Bru1653	3	2	3	2	1	5	3	2	8	8	B. melitensis	Human	China	Asia	2022	JSUnknown2022Unknown61
Bru1654	3	2	3	2	1	5	3	2	8	8	B. melitensis	Human	China	Asia	2017	JSUnknown2017Unknown54
Bru1655	3	2	3	2	1	5	3	2	8	8	B. melitensis	Human	China	Asia	2019	JSUnknown2019Unknown3
Bru1656	3	2	3	2	1	5	3	2	8	8	B. melitensis	Human	China	Asia	2021	JSUnknown2021Unknown67
Bru1657	3	2	3	2	1	5	3	2	8	8	B. melitensis	Human	China	Asia	2019	JSUnknown2019Unknown4
Bru1658	3	2	3	2	1	5	3	2	8	8	B. melitensis	Human	China	Asia	2020	JSUnknown2020Unknown2
Bru1659	3	2	3	2	1	5	3	2	8	8	B. melitensis	Human	China	Asia	2021	JSUnknown2021Unknown5
Bru1660	3	2	3	2	1	5	3	2	8	8	B. melitensis	Human	China	Asia	2021	JSUnknown2021Unknown18
Bru1661	3	2	3	2	1	5	3	2	8	8	B. melitensis	Human	China	Asia	2021	JSUnknown2021Unknown19
Bru1662	3	2	3	2	1	5	3	2	8	8	B. melitensis	Human	China	Asia	2021	JSUnknown2021Unknown20
Bru1663	3	2	3	2	1	5	3	2	8	8	B. melitensis	Human	China	Asia	2021	JSUnknown2021Unknown33
Bru1664	3	2	3	2	1	5	3	2	8	8	B. melitensis	Human	China	Asia	2018	JSUnknown2018Unknown4
Bru1665	3	2	3	2	1	5	3	2	8	8	B. melitensis	Human	China	Asia	2021	JSUnknown2021Unknown68
Bru1666	3	2	3	2	1	5	3	2	8	8	B. melitensis	Human	China	Asia	2017	JSUnknown2017Unknown55
Bru1667	3	2	3	2	1	5	3	2	8	8	B. melitensis	Human	China	Asia	2019	JSUnknown2019Unknown32
Bru1668	3	2	3	2	1	5	3	2	8	8	B. melitensis	Human	China	Asia	2020	JSUnknown2020Unknown4
Bru1669	3	2	3	2	1	5	3	2	8	8	B. melitensis	Human	China	Asia	2021	JSUnknown2021Unknown37
Bru1670	3	2	3	2	1	5	3	2	8	8	B. melitensis	Human	China	Asia	2022	JSUnknown2022Unknown30
Bru1671	3	2	3	2	1	5	3	2	8	8	B. melitensis	Human	China	Asia	2021	JSUnknown2021Unknown40
Bru1672	3	2	3	2	1	5	3	2	8	8	B. melitensis	Human	China	Asia	2022	JSUnknown2022Unknown38
Bru1673	3	2	3	2	1	5	3	2	8	8	B. melitensis	Human	China	Asia	2021	JSUnknown2021Unknown36
Bru1674	3	2	3	2	1	5	3	2	8	8	B. melitensis	Human	China	Asia	2022	JSUnknown2022Unknown30
Bru1675	3	2	3	2	1	5	3	2	8	8	B. melitensis	Human	China	Asia	2021	JSUnknown2021Unknown28
Bru1676	3	2	3	2	1	5	3	2	8	8	B. melitensis	Human	China	Asia	2022	JSUnknown2022Unknown63
Bru1677	3	2	3	2	1	5	3	2	8	8	B. melitensis	Human	China	Asia	2019	JSUnknown2019Unknown26
Bru1678	3	2	3	2	1	5	3	2	8	8	B. melitensis	Human	China	Asia	2020	JSUnknown2020Unknown39
Bru1679	3	2	3	2	1	5	3	2	8	8	B. melitensis	Human	China	Asia	2020	JSUnknown2020Unknown5
Bru1680	3	2	3	2	1	5	3	2	8	8	B. melitensis	Human	China	Asia	2017	JSUnknown2017Unknown57
Bru1681	3	2	3	2	1	5	3	2	8	8	B. melitensis	Human	China	Asia	2021	JSUnknown2021Unknown66
Bru1682	3	2	3	2	1	5	3	2	8	8	B. melitensis	Human	China	Asia	2022	JSUnknown2022Unknown42
Bru1683	3	2	3	2	1	5	3	2	8	8	B. melitensis	Human	China	Asia	2018	JSUnknown2018Unknown55
Bru1684	3	2	3	2	1	5	3	2	8	8	B. melitensis	Human	China	Asia	2022	JSUnknown2022Unknown59
Bru1685	3	2	3	2	1	5	3	2	8	8	B. melitensis	Human	China	Asia	2022	JSUnknown2022Unknown32
Bru1686	3	2	3	2	1	5	3	2	8	8	B. melitensis	Human	China	Asia	2018	JSUnknown2018Unknown54
Bru1687	3	2	3	2	1	5	3	2	8	8	B. melitensis	Human	China	Asia	2022	JSUnknown2022Unknown35
Bru1688	3	2	3	2	1	5	3	2	8	8	B. melitensis	Human	China	Asia	2020	JSUnknown2020Unknown17
Bru1689	3	2	3	2	1	5	3	2	8	8	B. melitensis	Human	China	Asia	2022	JSUnknown2022Unknown41
Bru1690	3	2	3	2	1	5	3	2	8	8	B. melitensis	Human	China	Asia	2020	JSUnknown2020Unknown13
Bru1691	3	2	3	2	1	5	3	2	8	8	B. melitensis	Human	China	Asia	2020	JSUnknown2020Unknown40
Bru1692	3	2	3	2	1	5	3	2	8	8	B. melitensis	Human	China	Asia	2021	JSUnknown2021Unknown3
Bru1693	3	2	3	2	1	5	3	2	8	8	B. melitensis	Human	China	Asia	2021	JSUnknown2021Unknown4
Bru1694	3	2	3	2	1	5	3	2	8	8	B. melitensis	Human	China	Asia	2021	JSUnknown2021Unknown6
Bru1695	3	2	3	2	1	5	3	2	8	8	B. melitensis	Human	China	Asia	2021	JSUnknown2021Unknown8
Bru1696	3	2	3	2	1	5	3	2	8	8	B. melitensis	Human	China	Asia	2021	JSUnknown2021Unknown23
Bru1697	3	2	3	2	1	5	3	2	8	8	B. melitensis	Human	China	Asia	2022	JSUnknown2022Unknown29
Bru1698	3	2	3	2	1	5	3	2	8	8	B. melitensis	Human	China	Asia	2017	JSUnknown2017Unknown1
Bru1699	3	2	3	2	1	5	3	2	8	8	B. melitensis	Human	China	Asia	2017	JSUnknown2017Unknown53
Bru1700	3	2	3	2	1	5	3	2	8	8	B. melitensis	Human	China	Asia	2021	JSUnknown2021Unknown31
Bru1701	3	2	3	2	1	5	3	2	8	8	B. melitensis	Human	China	Asia	2017	JSUnknown2017Unknown56
Bru1702	3	2	3	2	1	5	3	2	8	8	B. melitensis	Human	China	Asia	2021	JSUnknown2021Unknown65
Bru1703	3	2	3	2	1	5	3	2	8	8	B. melitensis	Human	China	Asia	2022	JSUnknown2022Unknown34
Bru1704	3	2	3	2	1	5	3	2	8	8	B. melitensis	Human	China	Asia	2022	JSUnknown2022Unknown60
Bru1705	3	2	3	2	1	5	3	2	8	8	B. melitensis	Human	China	Asia	2019	JSUnknown2019Unknown25
Bru1706	3	2	3	2	1	5	3	2	8	8	B. melitensis	Human	China	Asia	2021	JSUnknown2021Unknown38
Bru1707	3	2	3	2	1	5	3	2	8	8	B. melitensis	Human	China	Asia	2021	JSUnknown2021Unknown34
Bru1708	3	2	3	2	1	5	3	2	8	8	B. melitensis	Human	China	Asia	2021	JSUnknown2021Unknown2
Bru1709	3	2	3	2	1	5	3	2	8	8	B. melitensis	Human	China	Asia	2021	JSUnknown2021Unknown17
Bru1710	3	2	3	2	1	5	3	2	8	8	B. melitensis	Human	China	Asia	2021	JSUnknown2021Unknown24
Bru1711	3	2	3	2	1	5	3	2	8	8	B. melitensis	Human	China	Asia	2021	JSUnknown2021Unknown25
Bru1712	3	2	3	2	1	5	3	2	8	8	B. melitensis	Human	China	Asia	2019	JSUnknown2019Unknown31
Bru1713	3	2	3	2	1	5	3	2	8	8	B. melitensis	Human	China	Asia	2021	JSUnknown2021Unknown29
Bru1714	3	2	3	2	1	5	3	2	8	8	B. melitensis	Human	China	Asia	2021	JSUnknown2021Unknown32
Bru1715	3	2	3	2	1	5	3	2	8	8	B. melitensis	Human	China	Asia	2021	JSUnknown2021Unknown39
Bru1716	3	2	3	2	1	5	3	2	8	8	B. melitensis	Human	China	Asia	2022	JSUnknown2022Unknown65
Bru1717	3	2	3	2	1	5	3	2	8	8	B. melitensis	Human	China	Asia	2021	JSUnknown2021Unknown26
Bru1718	3	2	3	2	1	5	3	2	8	8	B. melitensis	Human	China	Asia	2021	JSUnknown2021Unknown27
Bru1719	3	2	3	2	1	5	3	2	8	8	B. melitensis	Human	China	Asia	2019	JSUnknown2019Unknown27
Bru1720	3	2	3	2	1	5	3	2	8	8	B. melitensis	Human	China	Asia	2019	JSUnknown2019Unknown30
Bru1721	3	2	3	2	1	5	3	2	8	8	B. melitensis	Human	China	Asia	2020	JSUnknown2020Unknown3
Bru1722	3	2	3	2	1	5	3	2	8	8	B. melitensis	Human	China	Asia	2022	JSUnknown2022Unknown62
Bru1723	3	2	3	2	1	5	3	2	8	8	B. melitensis	Human	China	Asia	2017	JSUnknown2017Unknown3
Bru1724	3	2	3	2	1	5	3	2	8	8	B. melitensis	Human	China	Asia	2017	JSUnknown2017Unknown58
Bru1725	3	2	3	2	1	5	3	2	8	8	B. melitensis	Human	China	Asia	2020	JSUnknown2020Unknown8
Bru1726	3	2	3	2	1	5	3	2	8	8	B. melitensis	Human	China	Asia	2022	JSUnknown2022Unknown31
Bru1727	3	2	3	2	1	5	3	2	8	8	B. melitensis	Human	China	Asia	2022	JSUnknown2022Unknown33
Bru1728	3	2	3	2	1	5	3	2	8	8	B. melitensis	Human	China	Asia	2022	JSUnknown2022Unknown66
Bru1729	3	2	3	2	1	5	3	2	8	8	B. melitensis	Human	China	Asia	2022	JSUnknown2022Unknown40
Bru1730	3	2	3	2	1	5	3	2	8	8	B. melitensis	Human	China	Asia	2021	JSUnknown2021Unknown21
Bru1731	3	2	3	2	1	5	3	2	8	8	B. melitensis	Human	China	Asia	2021	JSUnknown2021Unknown22
Bru1732	3	2	3	2	1	5	3	2	8	8	B. melitensis	Human	China	Asia	2021	JSUnknown2021Unknown30
Bru1733	3	2	3	2	1	5	3	2	8	8	B. melitensis	Human	China	Asia	2021	JSUnknown2021Unknown41
Bru1734	3	2	3	2	1	5	3	2	8	8	B. melitensis	Human	China	Asia	2021	JSUnknown2021Unknown42
Bru1735	3	2	3	2	1	5	3	2	8	8	B. melitensis	Human	China	Asia	2021	JSUnknown2021Unknown7
Bru1736	3	2	3	2	1	5	3	2	8	8	B. melitensis	Human	China	Asia	2021	JSUnknown2021Unknown35
Bru1737	3	2	3	2	1	5	3	2	8	8	B. melitensis	Human	China	Asia	2022	JSUnknown2022Unknown36
Bru1738	3	2	3	2	1	5	3	2	8	8	B. melitensis	Human	China	Asia	2022	JSUnknown2022Unknown37
Bru1739	3	2	3	2	1	5	3	2	8	8	B. melitensis	Human	China	Asia	2022	JSUnknown2022Unknown64
Bru1740	3	2	3	2	1	5	3	2	8	8	B. melitensis	Human	China	Asia	2014	BR2014007
Bru1741	3	2	3	2	1	5	3	2	8	8	B. melitensis	Human	India	Asia	2016	CIIMS-PH-3
Bru1742	3	2	3	2	1	5	3	2	8	8	B. melitensis	Sheep	India	Asia	1966	GCF_000366865.1
Bru1743	3	2	3	2	1	5	3	2	8	8	B. melitensis	Goat	India	Asia	2007	GCF_000685375.1
Bru1744	3	2	3	2	1	5	3	2	8	8	B. melitensis	Human	India	Asia		GCF_000740395.1
Bru1745	3	2	3	2	1	5	3	2	8	8	B. melitensis	Goat	India	Asia	2016	GCF_002871075.1
Bru1746	3	2	3	2	1	5	3	2	8	8	B. melitensis	Human	India	Asia	2016	GCF_002895105.1
Bru1747	3	2	3	2	1	5	3	2	8	8	B. melitensis	Human	India	Asia	2016	GCF_002895125.1
Bru1748	3	2	3	2	1	5	3	2	8	8	B. melitensis	Animal (not specified)	India	Asia	2016	GCF_003205535.1
Bru1749	3	2	3	2	1	5	3	2	8	8	B. melitensis	Goat	India	Asia	2018	GCF_003989635.1
Bru1750	3	2	3	2	1	5	3	2	8	8	B. melitensis	Goat	India	Asia	2018	GCF_003989875.1
Bru1751	3	2	3	2	1	5	3	2	8	8	B. melitensis	Goat	India	Asia	2018	GCF_003989885.1
Bru1752	3	2	3	2	1	5	3	2	8	8	B. melitensis	Goat	India	Asia	2018	GCF_003989895.1
Bru1753	3	2	3	2	1	5	3	2	8	8	B. melitensis	Sheep	India	Asia	2017	GCF_014270005.1
Bru1754	3	2	3	2	1	5	3	2	8	8	B. melitensis	Unknown	India	Asia		SRR2863419
Bru1755	3	2	3	2	1	5	3	2	8	8	B. melitensis	Human	India	Asia	2012	SRR4436599
Bru1756	3	2	3	2	1	5	3	2	8	8	B. melitensis	Goat	India	Asia	2016	SRR8662464
Bru1757	3	2	3	2	1	5	3	2	8	8	B. melitensis	Human	India	Asia	2016	SRR8790675
Bru1758	3	2	3	2	1	5	3	2	8	8	B. melitensis	Human	India	Asia	2007	2007BM/1
Bru1759	3	2	3	2	1	5	3	2	8	8	B. melitensis	Human	India	Asia	1963	NCTC10508
Bru1760	3	2	3	2	1	5	3	2	8	8	B. melitensis	Sheep	India	Asia	1966	66/59
Bru1761	3	2	3	2	1	5	3	2	8	8	B. melitensis	Goat	India	Asia	2007	Bm IND1
Bru1762	3	2	3	2	1	5	3	2	8	8	B. melitensis	Human	India	Asia	2014	23255
Bru1763	3	2	3	2	1	5	3	2	8	8	B. melitensis	Goat	India	Asia	2016	CIIMS-NV-5
Bru1764	3	2	3	2	1	5	3	2	8	8	B. melitensis	Human	India	Asia	2016	CIIMS-BH-2
Bru1765	3	2	3	2	1	5	3	2	8	8	B. melitensis	Human	India	Asia	2016	CIIMS-PH-3
Bru1766	3	2	3	2	1	5	3	2	8	8	B. melitensis	Unknown	India	Asia	2016	CIIMS-NV-1
Bru1767	3	2	3	2	1	5	3	2	8	8	B. melitensis	Goat	India	Asia	2018	LMN19
Bru1768	3	2	3	2	1	5	3	2	8	8	B. melitensis	Goat	India	Asia	2018	LMN20
Bru1769	3	2	3	2	1	5	3	2	8	8	B. melitensis	Goat	India	Asia	2018	LMN18
Bru1770	3	2	3	2	1	5	3	2	8	8	B. melitensis	Goat	India	Asia	2018	LMN17
Bru2824	3	2	3	2	1	5	2	2	10	12	B. melitensis	Human	China	Asia	2022	ARQUnknown069
Bru2825	3	2	3	2	1	5	2	2	10	12	B. melitensis	Human	China	Asia		NM029
Bru3250	3	2	24	2	1	5	3	2	8	39	B. melitensis	Human	China (Guizhou)	Asia	2013	GZUnknown10
Bru3251	3	2	24	2	1	5	3	2	8	39	B. melitensis	Human	China (Guizhou)	Asia	2013	GZUnknown12
Bru3252	3	2	24	2	1	5	3	2	8	39	B. melitensis	Human	China (Guizhou)	Asia	2014	GZUnknown19
Bru3253	3	2	24	2	1	5	3	2	8	39	B. melitensis	Human	China (Guizhou)	Asia	2014	GZUnknown21
Bru3254	3	2	24	2	1	5	3	2	8	39	B. melitensis	Human	China (Guizhou)	Asia	2014	GZUnknown27
Bru3255	3	2	24	2	1	5	3	2	8	39	B. melitensis	Human	China (Guizhou)	Asia	2015	GZUnknown37
Bru3256	3	2	24	2	1	5	3	2	8	39	B. melitensis	Human	China (Guizhou)	Asia	2020	GZUnknown67
Bru3257	3	2	24	2	1	5	3	2	8	39	B. melitensis	Human	China (Guizhou)	Asia	2021	GZUnknown68
Bru3258	3	2	24	2	1	5	3	2	8	39	B. melitensis	Human	China (Guizhou)	Asia	2021	GZUnknown79
Bru3259	3	2	24	2	1	5	3	2	8	39	B. melitensis	Human	China (Guizhou)	Asia	2021	GZUnknown81
Bru3260	3	2	24	2	1	5	3	2	8	39	B. melitensis	Human	China (Yunnan)	Asia		YN091
Bru3261	3	2	24	2	1	5	3	2	8	39	B. melitensis	Human	China (Yunnan)	Asia		YN092
Bru3262	3	2	24	2	1	5	3	2	8	39	B. melitensis	Human	China (Yunnan)	Asia		YN093
Bru3263	3	2	24	2	1	5	3	2	8	39	B. melitensis	Human	China (Yunnan)	Asia		YN094
Bru3264	3	2	24	2	1	5	3	2	8	39	B. melitensis	Human	China (Yunnan)	Asia		YN095
Bru3265	3	2	24	2	1	5	3	2	8	39	B. melitensis	Human	China (Yunnan)	Asia		YN096
Bru3266	3	2	24	2	1	5	3	2	8	39	B. melitensis	Human	China (Yunnan)	Asia		YN097
Bru3267	3	2	24	2	1	5	3	2	8	39	B. melitensis	Human	China (Yunnan)	Asia		YN098
Bru3268	3	2	24	2	1	5	3	2	8	39	B. melitensis	Human	China (Yunnan)	Asia	2023	Y23133
Bru3269	3	2	24	2	1	5	3	2	8	39	B. melitensis	Human	China (Yunnan)	Asia	2023	Y23152
Bru3270	3	2	24	2	1	5	3	2	8	39	B. melitensis	Human	China (Yunnan)	Asia	2023	Y23163
Bru3271	3	2	24	2	1	5	3	2	8	39	B. melitensis	Human	China (Yunnan)	Asia	2023	Y23164
Bru3272	3	2	24	2	1	5	3	2	8	39	B. melitensis	Human	China (Yunnan)	Asia	2023	Y23226
Bru3273	3	2	24	2	1	5	3	2	8	39	B. melitensis	Human	China (Yunnan)	Asia	2024	Y24233
Bru3274	3	2	24	2	1	5	3	2	8	39	B. melitensis	Human	China (Yunnan)	Asia	2024	Y24019
Bru3275	3	2	24	2	1	5	3	2	8	39	B. melitensis	Human	China (Yunnan)	Asia	2024	Y24232
Bru3276	3	2	24	2	1	5	3	2	8	39	B. melitensis	Human	China (Yunnan)	Asia	2024	Y24257
Bru3277	3	2	24	2	1	5	3	2	8	39	B. melitensis	Human	China (Yunnan)	Asia	2024	Y24234
Bru3278	3	2	24	2	1	5	3	2	8	39	B. melitensis	Human	China (Yunnan)	Asia	2024	Y24297
Bru3279	3	2	24	2	1	5	3	2	8	39	B. melitensis	Human	China (Sichuan)	Asia		SC061
Bru3280	3	2	24	2	1	5	3	2	8	39	B. melitensis	Human	China (Sichuan)	Asia		SC062
Bru3281	3	2	24	2	1	5	3	2	8	39	B. melitensis	Human	China (Sichuan)	Asia		SC063
Bru3282	3	2	24	2	1	5	3	2	8	39	B. melitensis	Human	China (Sichuan)	Asia		SC064
Bru3283	3	2	24	2	1	5	3	2	8	39	B. melitensis	Human	Malaysia	Asia	2015	GCF_002204335.1
Bru3284	3	2	24	2	1	5	3	2	8	39	B. melitensis	Goat	Malaysia	Asia	2011	GCF_002245205.1
Bru3285	3	2	24	2	1	5	3	2	8	39	B. melitensis	Goat	Malaysia	Asia	2011	GCF_002245225.1
Bru3286	3	2	24	2	1	5	3	2	8	39	B. melitensis	Goat	Malaysia	Asia	2015	GCF_002245235.1
Bru3287	3	2	24	2	1	5	3	2	8	39	B. melitensis	Human	Malaysia	Asia	2012	Phil1136/12
Bru3288	3	2	24	2	1	5	3	2	8	39	B. melitensis	Human	Malaysia	Asia	2009	MY1483/09
Bru3289	3	2	24	2	1	5	3	2	8	39	B. melitensis	Human	Malaysia	Asia	2015	BMM26/15
Bru3290	3	2	24	2	1	5	3	2	8	39	B. melitensis	Human	Malaysia	Asia	2015	BMM 15/15
Bru3291	3	2	24	2	1	5	3	2	8	39	B. melitensis	Human	Malaysia	Asia	2015	BMM 19/15
Bru3292	3	2	24	2	1	5	3	2	8	39	B. melitensis	Human	Malaysia	Asia	2015	BMM 13/15
Bru3293	3	2	24	2	1	5	3	2	8	39	B. melitensis	Goat	Malaysia	Asia	2011	VRI 6856/11
Bru3294	3	2	24	2	1	5	3	2	8	39	B. melitensis	Goat	Malaysia	Asia	2011	VRI 6530/11
Bru3295	3	2	24	2	1	5	3	2	8	39	B. melitensis	Goat	Malaysia	Asia	2015	VRI 4799/15
Bru3296	3	2	24	2	1	5	3	2	8	39	B. melitensis	Human	Thailand	Asia	2006	GCF_000370665.1
Bru3297	3	2	24	2	1	5	3	2	8	39	B. melitensis	Human	Thailand	Asia	2006	F10/06-16
Bru3298	3	2	24	2	1	5	3	2	8	39	B. melitensis	Human	Thailand	Asia	2006	50
Bru3399	1	2	14	2	1	3	5	6	11	47	B. melitensis	Unknown	Thailand	Asia	1963	GCF_000370945.1
Bru3408	3	2	36	2	1	5	3	2	8	71	B. melitensis	Cattle	China	Asia	1981	Bruce038
Bru3409	3	2	36	2	1	5	3	2	8	71	B. melitensis	Sheep	China	Asia	1972	Bruce062
Bru3448	1	3	9	2	1	3	20	1	30	73	B. melitensis	Human	China	Asia	2011	Bruce106
Bru3449	2	1	2	2	1	3	1	4	1	74	B. melitensis	Human	China	Asia	2011	Bruce119
Bru3450	2	1	2	2	1	3	1	4	1	74	B. melitensis	Human	China	Asia	2011	Bruce133
Bru3451	2	1	2	2	1	3	1	4	1	74	B. melitensis	Human	China	Asia	2011	Bruce134
Bru3452	2	1	2	2	1	3	1	4	1	74	B. melitensis	Human	China	Asia	2011	Bruce135
Bru3453	2	1	2	2	1	3	1	4	1	74	B. melitensis	Human	China	Asia	2011	Bruce136
Bru3454	2	1	2	2	1	3	1	4	1	74	B. melitensis	Human	China	Asia	2011	Bruce138
Bru3455	2	1	2	2	1	3	1	4	1	74	B. melitensis	Human	China	Asia	2011	Bruce139
Bru3456	2	1	2	2	1	3	1	4	1	74	B. melitensis	Sheep	China	Asia	2011	Bruce144
Bru3457	2	1	2	2	1	3	1	4	1	74	B. melitensis	Sheep	China	Asia	2011	Bruce146
Bru3458	2	1	2	2	1	3	1	4	1	74	B. melitensis	Sheep	China	Asia	2011	Bruce149
Bru3459	2	1	2	2	1	3	1	4	1	74	B. melitensis	Human	China	Asia	2013	BJ3
Bru3460	2	1	2	2	1	3	1	4	29	75	B. melitensis	Sheep	China	Asia	2011	Bruce142
Bru3461	2	1	2	2	1	3	1	4	29	75	B. melitensis	Human	China	Asia	2014	BJ91
Bru3477	1	4	44	4	1	2	5	1	2	81	B. melitensis	Sheep	China	Asia	1986	Bruce043
Bru3487	32	2	3	2	1	5	3	2	8	99	B. melitensis	Human	China	Asia	2018	BruFJ2018003
Bru3488	3	2	49	2	1	5	3	2	8	101	B. melitensis	human	China	Asia	2019	SC201901
Bru3489	3	2	49	2	1	5	3	2	8	101	B. melitensis	Human	China	Asia		SC065
Bru3504	3	2	3	2	1	31	3	2	8	118	B. melitensis	human	China	Asia	2021	BSC202130
Bru3505	3	2	3	2	1	31	3	2	8	118	B. melitensis	Human	China	Asia	2021
