# Supplementary material for: Spatiotemporal dynamics and serosurveillance landscape of brucellosis at the human-animal interface in the Chinese Southwest: A retrospective study
Source: PLoS Negl Trop Dis. 2026 May 29;20(5):e0014358. doi: 10.1371/journal.pntd.0014358 (PMC13241005; doi:10.1371/journal.pntd.0014358)
Supplement: S3 Table — (XLSX) [file pntd.0014358.s004.xlsx]

## Sheet: Sheet1
S3​ Table The average annual percent change (AAPC) results from joinpoint regression analysis of human brucellosis incidence trends in the Chinese Southwest during the period 2004 to 2024
Province	City	Joinpoint Model	AAPC Index	Start Obs	End Obs	AAPC	AAPC C.I. Low	AAPC C.I. High	Statistically Significant (0=No 1=Yes)	Test Statistic	P-Value
Sichuan	Zigong City	0	Full Range	2004	2024	154.435	99.931	223.797	1	8.108	0
	Neijiang City	0	Full Range	2004	2024	144.822	95.727	206.231	1	8.373	0
	Luzhou City	0	Full Range	2004	2024	142.553	95.346	201.167	1	8.568	0
	Liangshan Yi Autonomous Prefecture	0	Full Range	2004	2024	134.283	73.688	216.017	1	5.954	0
	Guang'an City	0	Full Range	2004	2024	130.052	81.371	191.8	1	7.334	0
	Ya'an City	0	Full Range	2004	2024	128.48	74.782	198.676	1	6.455	0
	Dazhou City	0	Full Range	2004	2024	121.033	70.163	187.111	1	6.347	0
	Leshan City	0	Full Range	2004	2024	120.168	69.144	186.583	1	6.266	0
	Nanchong City	0	Full Range	2004	2024	117.869	72.957	174.444	1	7.06	0
	Ziyang City	0	Full Range	2004	2024	115.893	66.635	179.712	1	6.22	0
	Deyang City	0	Full Range	2004	2024	113.259	63.412	178.31	1	5.954	0
	Panzhihua City	1	Full Range	2004	2024	102.176	27.73	220.014	1	3.005	0.003
	Guangyuan City	0	Full Range	2004	2024	96.912	37.487	182.021	1	3.948	0.001
	Mianyang City	0	Full Range	2004	2024	96.71	44.472	167.837	1	4.588	0
	Bazhong City	2	Full Range	2004	2024	94.967	75.392	116.727	1	12.368	0
	Yibin City	0	Full Range	2004	2024	90.439	41.995	155.412	1	4.593	0
	Meishan City	2	Full Range	2004	2024	87.608	44.968	142.789	1	4.783	0
	Chengdu City	2	Full Range	2004	2024	85.317	-7.764	272.331	0	1.733	0.083
	Suining City	0	Full Range	2004	2024	74.332	23.338	146.409	1	3.362	0.003
	Ngawa Tibetan and Qiang Autonomous Prefecture	0	Full Range	2004	2024	60.891	7.56	140.666	1	2.472	0.023
	Ganzi Tibetan Autonomous Prefecture	0	Full Range	2004	2024	59.388	10.285	130.354	1	2.649	0.016
Yunnan	Zhaotong City	0	Full Range	2004	2024	149.828	102.933	207.56	1	9.218	0
	Qujing City	1	Full Range	2004	2024	148.095	58.372	288.651	1	3.968	0
	Honghe Hani and Yi Autonomous Prefecture	1	Full Range	2004	2024	147.286	87.231	226.604	1	6.378	0
	Dali Bai Autonomous Prefecture	1	Full Range	2004	2024	138.119	51.072	275.322	1	3.737	0
	Baoshan City	1	Full Range	2004	2024	130.936	50.749	253.778	1	3.846	0
	Lincang City	1	Full Range	2004	2024	126.559	-10.401	472.877	0	1.728	0.084
	Kunming City	1	Full Range	2004	2024	124.721	50.589	235.346	1	3.964	0
	Pu'er City	1	Full Range	2004	2024	120.659	7.992	350.872	1	2.171	0.03
	Lijiang City	0	Full Range	2004	2024	111.009	44.862	207.359	1	4.155	0.001
	Yuxi City	2	Full Range	2004	2024	108.203	45.382	198.171	1	4.002	0
	Nujiang Lisu Autonomous Prefecture	1	Full Range	2004	2024	104.743	42.753	193.653	1	3.894	0
	Xishuangbanna Dai Autonomous Prefecture	1	Full Range	2004	2024	100.912	44.168	179.991	1	4.12	0
	Chuxiong Yi Autonomous Prefecture	2	Full Range	2004	2024	96.445	31.767	192.868	1	3.314	0.001
	Wenshan Zhuang and Miao Autonomous Prefecture	2	Full Range	2004	2024	81.01	65.256	98.266	1	12.773	0
	Diqing Tibetan Autonomous Prefecture	1	Full Range	2004	2024	76.06	-2.026	216.383	0	1.892	0.059
	Dehong Dai and Jingpo Autonomous Prefecture	0	Full Range	2004	2024	51.699	13.083	103.503	1	2.969	0.008
Guizhou	Qianxinan Buyei and Miao Autonomous Prefecture	0	Full Range	2004	2024	135.912	83.136	203.897	1	7.094	0
	Qiannan Buyei and Miao Autonomous Prefecture	0	Full Range	2004	2024	120.26	67.653	189.374	1	6.056	0
	Bijie City	2	Full Range	2004	2024	96.603	47.98	161.201	1	4.664	0
	Liupanshui City	2	Full Range	2004	2024	93.499	50.791	148.303	1	5.188	0
	Tongren City	2	Full Range	2004	2024	88.14	41.943	149.371	1	4.396	0
	Zunyi City	2	Full Range	2004	2024	87.774	42.481	147.464	1	4.474	0
	Guiyang City	0	Full Range	2004	2024	86.44	37.714	152.406	1	4.304	0
	Qiandongnan Miao and Dong Autonomous Prefecture	2	Full Range	2004	2024	82.412	35.399	145.748	1	3.953	0
	Anshun City	0	Full Range	2004	2024	73.833	28.306	135.516	1	3.811	0.001
Chongqing	Chongqing Municipality	0	Full Range	2004	2024	95.202	57.416	142.057	1	6.507	0
Xizang	Xigaze City	1	Full Range	2004	2024	87.991	3.558	241.263	1	2.075	0.038
	Lhasa City	1	Full Range	2004	2024	87.386	6.44	229.889	1	2.176	0.03
	Ngari Prefecture	1	Full Range	2004	2024	9.766	-51.417	147.997	0	0.224	0.823
	Shannan City	2	Full Range	2004	2024	9.297	9.297	9.297	1	2.559	0
	Nyingchi City	0	Full Range	2004	2024	5.279	-15.648	31.399	0	0.486	0.633
	Nagqu City	2	Full Range	2004	2024	-2.869	-73.835	260.578	0	-0.044	0.965
	Qamdo City	3	Full Range	2004	2024	-23.824	-44.468	4.494	0	-1.687	0.092
Note: Cities within each province were ranked in descending order according to their AAPC values.

## Sheet: Sheet2
Table 1​ The average annual percent change (AAPC) results from joinpoint regression analysis of human brucellosis incidence trends in Southwest China during the period 2004 to 2024
City	Joinpoint Model	AAPC Index	Start Obs	End Obs	AAPC	AAPC C.I. Low	AAPC C.I. High	Statistically Significant (0=No 1=Yes)	Test Statistic	P-Value
Zigong City	0	Full Range	2004	2024	154.435	99.9313	223.797	1	8.1081	0
Zhaotong City	0	Full Range	2004	2024	149.828	102.933	207.56	1	9.2179	0
Qujing City	1	Full Range	2004	2024	148.095	58.3716	288.651	1	3.9675	7.3e-05
Honghe Hani and Yi Autonomous Prefecture	1	Full Range	2004	2024	147.286	87.2308	226.604	1	6.3784	0
Neijiang City	0	Full Range	2004	2024	144.822	95.7272	206.231	1	8.3733	0
Luzhou City	0	Full Range	2004	2024	142.553	95.3464	201.167	1	8.5681	0
Dali Bai Autonomous Prefecture	1	Full Range	2004	2024	138.119	51.0721	275.322	1	3.7372	0.000186
Qianxinan Buyei and Miao Autonomous Prefecture	0	Full Range	2004	2024	135.912	83.1364	203.897	1	7.0941	1e-06
Liangshan Yi Autonomous Prefecture	0	Full Range	2004	2024	134.282	73.6876	216.017	1	5.9542	1e-05
Baoshan City	1	Full Range	2004	2024	130.936	50.7486	253.778	1	3.846	0.00012
Guang'an City	0	Full Range	2004	2024	130.052	81.3713	191.8	1	7.3342	1e-06
Ya'an City	0	Full Range	2004	2024	128.48	74.7821	198.676	1	6.4553	3e-06
Lincang City	1	Full Range	2004	2024	126.559	-10.4013	472.877	0	1.7279	0.084003
Kunming City	1	Full Range	2004	2024	124.721	50.5889	235.346	1	3.9644	7.4e-05
Dazhou City	0	Full Range	2004	2024	121.033	70.1631	187.111	1	6.3469	4e-06
Pu'er City	1	Full Range	2004	2024	120.659	7.9917	350.872	1	2.1708	0.029943
Qiannan Buyei and Miao Autonomous Prefecture	0	Full Range	2004	2024	120.26	67.6528	189.374	1	6.0559	8e-06
Leshan City	0	Full Range	2004	2024	120.168	69.1444	186.583	1	6.2656	5e-06
Nanchong City	0	Full Range	2004	2024	117.869	72.9571	174.444	1	7.0603	1e-06
Ziyang City	0	Full Range	2004	2024	115.893	66.6352	179.712	1	6.2199	6e-06
Deyang City	0	Full Range	2004	2024	113.258	63.4122	178.31	1	5.954	1e-05
Lijiang City	0	Full Range	2004	2024	111.009	44.8622	207.359	1	4.1554	0.000537
Yuxi City	2	Full Range	2004	2024	108.203	45.3821	198.171	1	4.002	6.3e-05
Nujiang Lisu Autonomous Prefecture	1	Full Range	2004	2024	104.743	42.7529	193.653	1	3.8944	9.8e-05
Panzhihua City	1	Full Range	2004	2024	102.176	27.7298	220.013	1	3.0045	0.00266
Xishuangbanna Dai Autonomous Prefecture	1	Full Range	2004	2024	100.912	44.1681	179.991	1	4.1202	3.8e-05
Guangyuan City	0	Full Range	2004	2024	96.9117	37.4871	182.021	1	3.9479	0.000863
Mianyang City	0	Full Range	2004	2024	96.7104	44.4723	167.837	1	4.588	0.000201
Bijie City	2	Full Range	2004	2024	96.6025	47.9801	161.201	1	4.6636	3e-06
Chuxiong Yi Autonomous Prefecture	2	Full Range	2004	2024	96.4446	31.7673	192.868	1	3.3139	0.00092
Chongqing Municipality	0	Full Range	2004	2024	95.2017	57.4163	142.057	1	6.5072	3e-06
Bazhong City	2	Full Range	2004	2024	94.9672	75.392	116.727	1	12.3676	0
Liupanshui City	2	Full Range	2004	2024	93.4987	50.7908	148.303	1	5.188	0
Yibin City	0	Full Range	2004	2024	90.4393	41.9949	155.412	1	4.593	0.000199
Tongren City	2	Full Range	2004	2024	88.1397	41.943	149.371	1	4.3964	1.1e-05
Xigaze City	1	Full Range	2004	2024	87.9906	3.5578	241.263	1	2.0749	0.037998
Zunyi City	2	Full Range	2004	2024	87.7738	42.4814	147.464	1	4.4739	8e-06
Meishan City	2	Full Range	2004	2024	87.6076	44.9676	142.789	1	4.7827	2e-06
Lhasa City	1	Full Range	2004	2024	87.3857	6.4402	229.888	1	2.1762	0.029537
Guiyang City	0	Full Range	2004	2024	86.4398	37.7138	152.406	1	4.304	0.000383
Chengdu City	2	Full Range	2004	2024	85.3168	-7.7641	272.331	0	1.7329	0.083108
Qiandongnan Miao and Dong Autonomous Prefecture	2	Full Range	2004	2024	82.412	35.3993	145.748	1	3.9529	7.7e-05
Wenshan Zhuang and Miao Autonomous Prefecture	2	Full Range	2004	2024	81.0103	65.2564	98.266	1	12.7725	0
Diqing Tibetan Autonomous Prefecture	1	Full Range	2004	2024	76.0602	-2.0262	216.383	0	1.8915	0.058556
Suining City	0	Full Range	2004	2024	74.3322	23.3383	146.409	1	3.3618	0.003275
Anshun City	0	Full Range	2004	2024	73.8334	28.306	135.516	1	3.8109	0.00118
Ngawa Tibetan and Qiang Autonomous Prefecture	0	Full Range	2004	2024	60.8914	7.5602	140.666	1	2.4718	0.023068
Ganzi Tibetan Autonomous Prefecture	0	Full Range	2004	2024	59.3879	10.2845	130.354	1	2.6494	0.015822
Dehong Dai and Jingpo Autonomous Prefecture	0	Full Range	2004	2024	51.6994	13.083	103.503	1	2.969	0.007884
Ngari Prefecture	1	Full Range	2004	2024	9.7661	-51.4165	147.997	0	0.2241	0.822703
Shannan City	2	Full Range	2004	2024	9.2966	9.2966	9.2966	1	2.55908	0
Nyingchi City	0	Full Range	2004	2024	5.2794	-15.6481	31.399	0	0.4859	0.632609
Nagqu City	2	Full Range	2004	2024	-2.8693	-73.8354	260.578	0	-0.0435	0.965301
Qamdo City	3	Full Range	2004	2024	-23.8243	-44.4683	4.4942	0	-1.6874	0.091532

## Sheet: Sheet3
Province	City	Joinpoint Model	AAPC Index	Start Obs	End Obs	AAPC	AAPC C.I. Low	AAPC C.I. High	Statistically Significant (0=No 1=Yes)	Test Statistic	P-Value
Sichuan	Zigong City	0	Full Range	2004	2024	154.435	99.931	223.797	1	8.108	0
Sichuan	Neijiang City	0	Full Range	2004	2024	144.822	95.727	206.231	1	8.373	0
Sichuan	Luzhou City	0	Full Range	2004	2024	142.553	95.346	201.167	1	8.568	0
Sichuan	Liangshan Yi Autonomous Prefecture	0	Full Range	2004	2024	134.283	73.688	216.017	1	5.954	0
Sichuan	Guang'an City	0	Full Range	2004	2024	130.052	81.371	191.8	1	7.334	0
Sichuan	Ya'an City	0	Full Range	2004	2024	128.48	74.782	198.676	1	6.455	0
Sichuan	Dazhou City	0	Full Range	2004	2024	121.033	70.163	187.111	1	6.347	0
Sichuan	Leshan City	0	Full Range	2004	2024	120.168	69.144	186.583	1	6.266	0
Sichuan	Nanchong City	0	Full Range	2004	2024	117.869	72.957	174.444	1	7.06	0
Sichuan	Ziyang City	0	Full Range	2004	2024	115.893	66.635	179.712	1	6.22	0
Sichuan	Deyang City	0	Full Range	2004	2024	113.259	63.412	178.31	1	5.954	0
Sichuan	Panzhihua City	1	Full Range	2004	2024	102.176	27.73	220.014	1	3.005	0.003
Sichuan	Guangyuan City	0	Full Range	2004	2024	96.912	37.487	182.021	1	3.948	0.001
Sichuan	Mianyang City	0	Full Range	2004	2024	96.71	44.472	167.837	1	4.588	0
Sichuan	Bazhong City	2	Full Range	2004	2024	94.967	75.392	116.727	1	12.368	0
Sichuan	Yibin City	0	Full Range	2004	2024	90.439	41.995	155.412	1	4.593	0
Sichuan	Meishan City	2	Full Range	2004	2024	87.608	44.968	142.789	1	4.783	0
Sichuan	Chengdu City	2	Full Range	2004	2024	85.317	-7.764	272.331	0	1.733	0.083
Sichuan	Suining City	0	Full Range	2004	2024	74.332	23.338	146.409	1	3.362	0.003
Sichuan	Ngawa Tibetan and Qiang Autonomous Prefecture	0	Full Range	2004	2024	60.891	7.56	140.666	1	2.472	0.023
Sichuan	Ganzi Tibetan Autonomous Prefecture	0	Full Range	2004	2024	59.388	10.285	130.354	1	2.649	0.016
Yunnan	Zhaotong City	0	Full Range	2004	2024	149.828	102.933	207.56	1	9.218	0
Yunnan	Qujing City	1	Full Range	2004	2024	148.095	58.372	288.651	1	3.968	0
Yunnan	Honghe Hani and Yi Autonomous Prefecture	1	Full Range	2004	2024	147.286	87.231	226.604	1	6.378	0
Yunnan	Dali Bai Autonomous Prefecture	1	Full Range	2004	2024	138.119	51.072	275.322	1	3.737	0
Yunnan	Baoshan City	1	Full Range	2004	2024	130.936	50.749	253.778	1	3.846	0
Yunnan	Lincang City	1	Full Range	2004	2024	126.559	-10.401	472.877	0	1.728	0.084
Yunnan	Kunming City	1	Full Range	2004	2024	124.721	50.589	235.346	1	3.964	0
Yunnan	Pu'er City	1	Full Range	2004	2024	120.659	7.992	350.872	1	2.171	0.03
Yunnan	Lijiang City	0	Full Range	2004	2024	111.009	44.862	207.359	1	4.155	0.001
Yunnan	Yuxi City	2	Full Range	2004	2024	108.203	45.382	198.171	1	4.002	0
Yunnan	Nujiang Lisu Autonomous Prefecture	1	Full Range	2004	2024	104.743	42.753	193.653	1	3.894	0
Yunnan	Xishuangbanna Dai Autonomous Prefecture	1	Full Range	2004	2024	100.912	44.168	179.991	1	4.12	0
Yunnan	Chuxiong Yi Autonomous Prefecture	2	Full Range	2004	2024	96.445	31.767	192.868	1	3.314	0.001
Yunnan	Wenshan Zhuang and Miao Autonomous Prefecture	2	Full Range	2004	2024	81.01	65.256	98.266	1	12.773	0
Yunnan	Diqing Tibetan Autonomous Prefecture	1	Full Range	2004	2024	76.06	-2.026	216.383	0	1.892	0.059
Yunnan	Dehong Dai and Jingpo Autonomous Prefecture	0	Full Range	2004	2024	51.699	13.083	103.503	1	2.969	0.008
Guizhou	Qianxinan Buyei and Miao Autonomous Prefecture	0	Full Range	2004	2024	135.912	83.136	203.897	1	7.094	0
Guizhou	Qiannan Buyei and Miao Autonomous Prefecture	0	Full Range	2004	2024	120.26	67.653	189.374	1	6.056	0
Guizhou	Bijie City	2	Full Range	2004	2024	96.603	47.98	161.201	1	4.664	0
Guizhou	Liupanshui City	2	Full Range	2004	2024	93.499	50.791	148.303	1	5.188	0
Guizhou	Tongren City	2	Full Range	2004	2024	88.14	41.943	149.371	1	4.396	0
Guizhou	Zunyi City	2	Full Range	2004	2024	87.774	42.481	147.464	1	4.474	0
Guizhou	Guiyang City	0	Full Range	2004	2024	86.44	37.714	152.406	1	4.304	0
Guizhou	Qiandongnan Miao and Dong Autonomous Prefecture	2	Full Range	2004	2024	82.412	35.399	145.748	1	3.953	0
Guizhou	Anshun City	0	Full Range	2004	2024	73.833	28.306	135.516	1	3.811	0.001
Chongqing	Chongqing Municipality	0	Full Range	2004	2024	95.202	57.416	142.057	1	6.507	0
Xizang	Xigaze City	1	Full Range	2004	2024	87.991	3.558	241.263	1	2.075	0.038
Xizang	Lhasa City	1	Full Range	2004	2024	87.386	6.44	229.889	1	2.176	0.03
Xizang	Ngari Prefecture	1	Full Range	2004	2024	9.766	-51.417	147.997	0	0.224	0.823
Xizang	Shannan City	2	Full Range	2004	2024	9.297	9.297	9.297	1	2.559	0
Xizang	Nyingchi City	0	Full Range	2004	2024	5.279	-15.648	31.399	0	0.486	0.633
Xizang	Nagqu City	2	Full Range	2004	2024	-2.869	-73.835	260.578	0	-0.044	0.965
Xizang	Qamdo City	3	Full Range	2004	2024	-23.824	-44.468	4.494	0	-1.687	0.092
