# Supplementary material for: Spatiotemporal dynamics and serosurveillance landscape of brucellosis at the human-animal interface in the Chinese Southwest: A retrospective study
Source: PLoS Negl Trop Dis. 2026 May 29;20(5):e0014358. doi: 10.1371/journal.pntd.0014358 (PMC13241005; doi:10.1371/journal.pntd.0014358)
Supplement: S4 Table — (XLSX) [file pntd.0014358.s005.xlsx]

## Sheet: Sheet1
S4 Table ​Annual percent change (APC) values derived from joinpoint regression analyses of human brucellosis incidence trends in Chinese Southwest, 2004–2024.
Province	City	Model	Segment	Segment Start	Segment End	APC	APC 95% LCL	APC 95% UCL	APC Significant (0=No 1=Yes)	P Value
Xizang	Nagqu City	2	2	2022	2024	55167.7	-97.344	1149860663	0	0.193
	Shannan City	2	1	2019	2022	18329.1	18329.1	18329.1	1	0
	Qamdo City	3	2	2014	2017	15377.1	2322.62	98776.3	1	0
	Xigaze City	1	1	2017	2024	473.411	29.311	2442.7	1	0.024
	Lhasa City	1	1	2015	2024	312.447	50.355	1031.41	1	0.009
	Ngari Prefecture	1	1	2011	2024	190.419	30.682	545.405	1	0.012
	Nagqu City	2	1	2006	2022	8.806	-28.521	65.626	0	0.671
	Nyingchi City	0	0	2004	2024	5.279	-15.648	31.399	0	0.633
	Qamdo City	3	3	2017	2024	3.194	-19.457	32.216	0	0.783
	Xigaze City	1	0	2004	2017	3.12	-42.504	84.948	0	0.913
	Lhasa City	1	0	2004	2015	-1.734	-53.363	107.048	0	0.961
	Shannan City	2	0	2004	2019	-4.461	-4.461	-4.461	1	0
	Qamdo City	3	1	2006	2014	-22.269	-39.331	-0.409	1	0.047
	Ngari Prefecture	1	0	2004	2011	-81.981	-97.648	38.01	0	0.093
	Shannan City	2	2	2022	2024	-99.863	-99.863	-99.863	1	0
	Nagqu City	2	0	2004	2006	-99.931	-100	1332.33	0	0.138
	Qamdo City	3	0	2004	2006	-99.992	-99.999	-99.946	1	0
Yunnan	Pu'er City	1	1	2022	2024	87790	-47.586	147377131	0	0.071
	Lincang City	1	1	2022	2024	26976.6	-98.236	415634138	0	0.236
	Nujiang Lisu Autonomous Prefecture	1	1	2021	2024	13674.5	1128.31	154370	1	0.001
	Chuxiong Yi Autonomous Prefecture	2	1	2012	2015	7820.12	419.122	120735	1	0.004
	Yuxi City	2	1	2006	2009	7116.48	729.965	62646.8	1	0.001
	Wenshan Zhuang and Miao Autonomous Prefecture	2	1	2014	2017	4404.72	2323.21	8274.21	1	0
	Xishuangbanna Dai Autonomous Prefecture	1	1	2020	2024	3119.88	540.467	16087.6	1	0
	Honghe Hani and Yi Autonomous Prefecture	1	0	2004	2008	2715.7	627.264	10801.4	1	0
	Kunming City	1	0	2004	2009	758.807	90.366	3774.38	1	0.008
	Diqing Tibetan Autonomous Prefecture	1	1	2018	2024	563.562	12.564	3811.66	1	0.038
	Baoshan City	1	1	2014	2024	442.537	182.543	941.775	1	0
	Dali Bai Autonomous Prefecture	1	0	2004	2015	336.728	139.783	695.433	1	0
	Qujing City	1	0	2004	2014	327.795	115.303	750.005	1	0
	Zhaotong City	0	0	2004	2024	149.828	102.933	207.56	1	0
	Lijiang City	0	0	2004	2024	111.009	44.862	207.359	1	0.001
	Qujing City	1	1	2014	2024	43.88	-27.587	185.882	0	0.278
	Kunming City	1	1	2009	2024	43.734	8.12	91.078	1	0.016
	Honghe Hani and Yi Autonomous Prefecture	1	1	2008	2024	34.618	14.238	58.634	1	0.001
	Lincang City	1	0	2004	2022	33.155	-2.303	81.483	0	0.068
	Yuxi City	2	2	2009	2024	20.455	9.935	31.983	1	0.001
	Wenshan Zhuang and Miao Autonomous Prefecture	2	2	2017	2024	15.677	6.479	25.67	1	0.002
	Chuxiong Yi Autonomous Prefecture	2	2	2015	2024	13.607	-11.413	45.694	0	0.288
	Dali Bai Autonomous Prefecture	1	1	2015	2024	13.459	-49.619	155.513	0	0.746
	Pu'er City	1	0	2004	2022	13.451	-10.624	44.011	0	0.279
	Dehong Dai and Jingpo Autonomous Prefecture	0	0	2004	2024	51.699	13.083	103.503	1	0.008
	Xishuangbanna Dai Autonomous Prefecture	1	0	2004	2020	0.415	-17.444	22.137	0	0.965
	Diqing Tibetan Autonomous Prefecture	1	0	2004	2018	-0.297	-39.044	63.081	0	0.99
	Baoshan City	1	0	2004	2014	-1.7	-48.807	88.756	0	0.956
	Nujiang Lisu Autonomous Prefecture	1	0	2004	2021	-2.581	-17.748	15.383	0	0.748
	Wenshan Zhuang and Miao Autonomous Prefecture	2	0	2004	2014	-5.587	-10.036	-0.918	1	0.023
	Chuxiong Yi Autonomous Prefecture	2	0	2004	2012	-9.062	-32.451	22.425	0	0.502
	Yuxi City	2	0	2004	2006	-38.171	-92.889	437.597	0	0.639
Guizhou	Tongren City	2	1	2009	2012	8314.86	1165.99	55832.2	1	0
	Qiandongnan Miao and Dong Autonomous Prefecture	2	1	2010	2013	6929.15	832.375	52892.7	1	0.001
	Zunyi City	2	1	2009	2012	6721.12	966.534	43525.1	1	0
	Bijie City	2	1	2012	2015	6313.55	822.877	44471	1	0
	Liupanshui City	2	1	2010	2013	4863.25	815.582	26805.2	1	0
	Qianxinan Buyei and Miao Autonomous Prefecture	0	0	2004	2024	135.912	83.136	203.897	1	0
	Qiannan Buyei and Miao Autonomous Prefecture	0	0	2004	2024	120.26	67.653	189.374	1	0
	Guiyang City	0	0	2004	2024	86.44	37.714	152.406	1	0
	Anshun City	0	0	2004	2024	73.833	28.306	135.516	1	0.001
	Liupanshui City	2	2	2013	2024	21.483	8.399	36.147	1	0.003
	Bijie City	2	2	2015	2024	18.793	-0.476	41.791	0	0.056
	Zunyi City	2	2	2012	2024	8.229	-3.018	20.78	0	0.143
	Tongren City	2	2	2012	2024	2.692	-8.189	14.863	0	0.617
	Qiandongnan Miao and Dong Autonomous Prefecture	2	2	2013	2024	2.31	-10.717	17.238	0	0.723
	Bijie City	2	0	2004	2012	-6.207	-24.088	15.888	0	0.524
	Liupanshui City	2	0	2004	2010	-10.306	-32.597	19.356	0	0.426
	Qiandongnan Miao and Dong Autonomous Prefecture	2	0	2004	2010	-15.171	-39.709	19.354	0	0.317
	Tongren City	2	0	2004	2009	-17.737	-46.14	25.646	0	0.337
	Zunyi City	2	0	2004	2009	-18.378	-46.098	23.597	0	0.31
Sichuan	Meishan City	2	1	2009	2012	4871.41	778.398	28036.3	1	0
	Bazhong City	2	1	2012	2015	4791.34	2276.1	9969.13	1	0
	Chengdu City	2	1	2012	2017	959.886	-3.018	11483.2	0	0.053
	Panzhihua City	1	1	2018	2024	917.506	153.44	3985.07	1	0.003
	Zigong City	0	0	2004	2024	154.435	99.931	223.797	1	0
	Neijiang City	0	0	2004	2024	144.822	95.727	206.231	1	0
	Luzhou City	0	0	2004	2024	142.553	95.346	201.167	1	0
	Liangshan Yi Autonomous Prefecture	0	0	2004	2024	134.283	73.688	216.017	1	0
	Guang'an City	0	0	2004	2024	130.052	81.371	191.8	1	0
	Ya'an City	0	0	2004	2024	128.48	74.782	198.676	1	0
	Dazhou City	0	0	2004	2024	121.033	70.163	187.111	1	0
	Leshan City	0	0	2004	2024	120.168	69.144	186.583	1	0
	Nanchong City	0	0	2004	2024	117.869	72.957	174.444	1	0
	Ziyang City	0	0	2004	2024	115.893	66.635	179.712	1	0
	Deyang City	0	0	2004	2024	113.259	63.412	178.31	1	0
	Bazhong City	2	2	2015	2024	29.985	21.694	38.841	1	0
	Chengdu City	2	2	2017	2024	15.873	-57.82	218.316	0	0.758
	Meishan City	2	2	2012	2024	14.992	3.79	27.404	1	0.011
	Guangyuan City	0	0	2004	2024	96.912	37.487	182.021	1	0.001
	Mianyang City	0	0	2004	2024	96.71	44.472	167.837	1	0
	Yibin City	0	0	2004	2024	90.439	41.995	155.412	1	0
	Suining City	0	0	2004	2024	74.332	23.338	146.409	1	0.003
	Ngawa Tibetan and Qiang Autonomous Prefecture	0	0	2004	2024	60.891	7.56	140.666	1	0.023
	Ganzi Tibetan Autonomous Prefecture	0	0	2004	2024	59.388	10.285	130.354	1	0.016
	Panzhihua City	1	0	2004	2018	1.148	-31.209	48.724	0	0.951
	Chengdu City	2	0	2004	2012	-6.025	-58.821	114.464	0	0.873
	Bazhong City	2	0	2004	2012	-8.116	-15.077	-0.585	1	0.037
	Meishan City	2	0	2004	2009	-14.982	-42.299	25.267	0	0.382
Chongqing	Chongqing Municipality	0	0	2004	2024	95.202	57.416	142.057	1	0
Note: Cities in each province were ranked from highest to lowest according to APC. Extremely high APC values in some Xizang regions may result from limited surveillance data and require cautious interpretation.
