# Supplementary material for: Spatiotemporal dynamics and serosurveillance landscape of brucellosis at the human-animal interface in the Chinese Southwest: A retrospective study
Source: PLoS Negl Trop Dis. 2026 May 29;20(5):e0014358. doi: 10.1371/journal.pntd.0014358 (PMC13241005; doi:10.1371/journal.pntd.0014358)
Supplement: S5 Table — (XLSX) [file pntd.0014358.s006.xlsx]

## Sheet: Sheet1
S5 Table Global spatial autocorrelation analysis results for Chinese Southwest from 2004 to 2024
Year	2004	2005	2006	2007	2008	2009	2010	2011	2012	2013	2014	2015	2016	2017	2018	2019	2020	2021	2022	2023	2024
Moran's I Index	-0.013754	-0.017287	-0.00607	-0.005682	-0.008652	0.098749	-0.014112	0.014414	0.020554	-0.02292	0.090754	0.063389	-0.034377	-0.019531	-0.034243	-0.016584	-0.026163	-0.028494	-0.004035	0.13409	0.081805
Expected Index	-0.018868	-0.018868	-0.018868	-0.018868	-0.018868	-0.018868	-0.018868	-0.018868	-0.018868	-0.018868	-0.018868	-0.018868	-0.018868	-0.018868	-0.018868	-0.018868	-0.018868	-0.018868	-0.018868	-0.018868	-0.018868
Variance	0.000126	0.001317	2.8e-05	2.7e-05	5.8e-05	0.001671	0.0003	0.002112	0.001909	0.000493	0.002007	0.002112	0.000599	0.000104	0.000777	0.001086	0.000359	0.00086	0.001703	0.002223	0.002142
z‑Score	0.45575	0.043565	2.42242	2.5275	1.33823	2.87686	0.274399	0.724268	0.902167	-0.182529	2.44722	1.78985	-0.633498	-0.065061	-0.551584	0.069308	-0.384826	-0.3283	0.359422	3.24408	2.17539
p‑Value	0.648569	0.965251	0.015418	0.011488	0.180822	0.004017	0.783778	0.468901	0.366968	0.855167	0.014396	0.073478	0.526408	0.948126	0.581234	0.944744	0.700366	0.742685	0.71928	0.001178	0.029601
